# Supplementary material for: 1,2,4,5-Tetra­phenyl-1H-imidazole
Source: Acta Crystallogr Sect E Struct Rep Online. 2012 Jan 31;68(Pt 2):o542. doi: 10.1107/S1600536812003145 (PMC3275280; doi:10.1107/S1600536812003145)
Supplement: Supplementary file 1 [file e-68-0o542-sup1.cif]

##############################################################################
#                                                                            #
# This CIF contains the data in a paper accepted for publication in          #
# Acta Crystallographica Section E. It conforms to the requirements of       #
# Notes for Authors for Acta Crystallographica Section E, and has been       #
# peer reviewed under the auspices of the IUCr Commission on Journals.       #
#                                                                            #
# Full details of the Crystallographic Information File format               #
# are given in the paper "The Crystallographic Information File (CIF):       #
# a New Standard Archive File for Crystallography" by S. R. Hall, F. H.      #
# Allen and I. D. Brown [Acta Cryst. (1991), A47, 655-685].                  #
#                                                                            #
# The current version of the core CIF dictionary is obtainable from          #
# ftp://ftp.iucr.org/pub/cif_core.dic.                                       #
#                                                                            #
# Software is freely available for graphical display of the structure(s)     #
# in this CIF. For information consult the CIF software page                 #
# http://www.iucr.org/resources/cif/software.                                #
#                                                                            #
# This file may be used for bona fide research purposes within the           #
# scientific community so long as proper attribution is given to the journal # 
# article from which it was obtained.                                        #
#                                                                            #
##############################################################################
data_global
_audit_creation_method     SHELXL-97
_journal_date_recd_electronic     2012-01-16
_journal_date_accepted     2012-01-25
_journal_name_full     'Acta Crystallographica, Section E'
_journal_year     2012
_journal_volume     68
_journal_issue      2
_journal_page_first     o542
_journal_page_last     o542
_journal_paper_category     QO
_journal_paper_doi     10.1107/S1600536812003145
_journal_coeditor_code     CV5236
_publ_contact_author_name     'Dr. Bing Zhao'
_publ_contact_author_address
;
  Chemistry and Chemical Engineering Institute,
  Qiqihar University,
  Heilongjiang Qiqihar, 161006,
  People's Republic of China
;
_publ_contact_author_email     zhao_submit@yahoo.com.cn
_publ_contact_author_fax     ?
_publ_contact_author_phone     ?
_publ_section_title
;
1,2,4,5-Tetraphenyl-1<i>H</i>-imidazole
;
loop_
    _publ_author_name
    _publ_author_footnote
    _publ_author_address
    'Bing Zhao' .
;
  Chemistry and Chemical Engineering Institute,
  Qiqihar University,
  Heilongjiang Qiqihar 161006,
  People's Republic of China
;
    'Zhi-yu Li' .
;
  Chemistry and Chemical Engineering Institute,
  Qiqihar University,
  Heilongjiang Qiqihar 161006,
  People's Republic of China
;
    'Meng-jiao Fan' .
;
  Chemistry and Chemical Engineering Institute,
  Qiqihar University,
  Heilongjiang Qiqihar 161006,
  People's Republic of China
;
    'Bo Song' .
;
  Chemistry and Chemical Engineering Institute,
  Qiqihar University,
  Heilongjiang Qiqihar 161006,
  People's Republic of China
;
    'Qi-gang Deng' .
;
  Chemistry and Chemical Engineering Institute,
  Qiqihar University,
  Heilongjiang Qiqihar 161006,
  People's Republic of China
;
data_I
_chemical_name_systematic
;
1,2,4,5-Tetraphenyl-1<i>H</i>-imidazole
;
_chemical_name_common     ?
_chemical_formula_moiety     'C27 H20 N2'
_chemical_formula_sum     'C27 H20 N2'
_chemical_formula_structural     ?
_chemical_formula_analytical     ?
_chemical_formula_iupac     'C27 H20 N2'
_chemical_formula_weight     372.45
_chemical_melting_point     ?
_symmetry_cell_setting     triclinic
_symmetry_space_group_name_H-M     'P -1'
_symmetry_space_group_name_Hall     '-P 1'
loop_
    _symmetry_equiv_pos_as_xyz
    'x, y, z'
    '-x, -y, -z'
_cell_length_a     9.8169(15)
_cell_length_b     9.8846(15)
_cell_length_c     20.601(3)
_cell_angle_alpha     81.133(5)
_cell_angle_beta     82.922(6)
_cell_angle_gamma     84.085(6)
_cell_volume     1952.9(5)
_cell_formula_units_Z     4
_cell_measurement_reflns_used     6569
_cell_measurement_theta_min     2.0
_cell_measurement_theta_max     27.9
_cell_measurement_temperature     113(2)
_exptl_crystal_description     prism
_exptl_crystal_colour     colourless
_exptl_crystal_size_max     0.20
_exptl_crystal_size_mid     0.18
_exptl_crystal_size_min     0.10
_exptl_crystal_density_diffrn     1.267
_exptl_crystal_density_meas     ?
_exptl_crystal_density_method     'not measured'
_exptl_crystal_F_000     784
_exptl_absorpt_coefficient_mu     0.074
_exptl_absorpt_correction_type     multi-scan
_exptl_absorpt_process_details     '(CrystalClear; Rigaku/MSC, 2005)'
_exptl_absorpt_correction_T_min     0.9853
_exptl_absorpt_correction_T_max     0.9926
_exptl_special_details
;
;
_diffrn_ambient_temperature     113(2)
_diffrn_radiation_type     'Mo K\a'
_diffrn_radiation_wavelength     0.71073
_diffrn_radiation_source     'rotating anode'
_diffrn_radiation_monochromator     multilayer
_diffrn_measurement_device_type     'Rigaku Saturn CCD area-detector'
_diffrn_measurement_method     '\f and \w scans'
_diffrn_detector_area_resol_mean     14.22
_diffrn_reflns_number     25242
_diffrn_reflns_av_R_equivalents     0.0365
_diffrn_reflns_av_sigmaI/netI     0.0532
_diffrn_reflns_theta_min     2.01
_diffrn_reflns_theta_max     27.88
_diffrn_reflns_theta_full     27.88
_diffrn_measured_fraction_theta_max     0.994
_diffrn_measured_fraction_theta_full     0.994
_diffrn_reflns_limit_h_min     -12
_diffrn_reflns_limit_h_max     12
_diffrn_reflns_limit_k_min     -12
_diffrn_reflns_limit_k_max     12
_diffrn_reflns_limit_l_min     -27
_diffrn_reflns_limit_l_max     27
_diffrn_standards_number     0
_diffrn_standards_interval_count     0
_diffrn_standards_interval_time     0
_diffrn_standards_decay_%     0
loop_
    _diffrn_standard_refln_index_h
    _diffrn_standard_refln_index_k
    _diffrn_standard_refln_index_l
    ? ? ?
_refine_special_details
;
Refinement of <i>F</i>^2^ against ALL reflections. The weighted <i>R</i>-factor
<i>wR</i> and goodness of fit <i>S</i> are based on <i>F</i>^2^, conventional
<i>R</i>-factors <i>R</i> are based on <i>F</i>, with <i>F</i> set to zero for
negative <i>F</i>^2^. The threshold expression of <i>F</i>^2^ >
\s(<i>F</i>^2^) is used only for calculating <i>R</i>-factors(gt) <i>etc</i>.
and is not relevant to the choice of reflections for refinement.
<i>R</i>-factors based on <i>F</i>^2^ are statistically about twice as large
as those based on <i>F</i>, and <i>R</i>- factors based on ALL data will be
even larger.
;
_reflns_number_total     9251
_reflns_number_gt     6476
_reflns_threshold_expression     I>2\s(I)
_refine_ls_structure_factor_coef     Fsqd
_refine_ls_matrix_type     full
_refine_ls_R_factor_all     0.0503
_refine_ls_R_factor_gt     0.0367
_refine_ls_wR_factor_gt     0.0851
_refine_ls_wR_factor_ref     0.0901
_refine_ls_goodness_of_fit_ref     0.980
_refine_ls_restrained_S_all     0.980
_refine_ls_number_reflns     9251
_refine_ls_number_parameters     525
_refine_ls_number_restraints     0
_refine_ls_hydrogen_treatment     constr
_refine_ls_weighting_scheme     calc
_refine_ls_weighting_details
                      'w=1/[\s^2^(Fo^2^)+(0.0436P)^2^] where P=(Fo^2^+2Fc^2^)/3'
_atom_sites_solution_hydrogens     geom
_atom_sites_solution_primary     direct
_atom_sites_solution_secondary     difmap
_refine_ls_shift/su_max     0.001
_refine_ls_shift/su_mean     0.000
_refine_diff_density_max     0.181
_refine_diff_density_min     -0.217
_refine_ls_extinction_method     none
_refine_ls_extinction_coef     ?
loop_
    _atom_type_symbol
    _atom_type_description
    _atom_type_scat_dispersion_real
    _atom_type_scat_dispersion_imag
    _atom_type_scat_source
    C C 0.0033 0.0016
; International Tables
Vol. C, Tables 4.2.6.8 and 6.1.1.4
;
    H H 0.0000 0.0000
; International Tables
Vol. C, Tables 4.2.6.8 and 6.1.1.4
;
    N N 0.0061 0.0033
; International Tables
Vol. C, Tables 4.2.6.8 and 6.1.1.4
;
_computing_data_collection     'CrystalClear (Rigaku/MSC, 2005)'
_computing_cell_refinement     'CrystalClear (Rigaku/MSC, 2005)'
_computing_data_reduction     'CrystalClear (Rigaku/MSC, 2005)'
_computing_structure_solution     'SHELXS97 (Sheldrick, 2008)'
_computing_structure_refinement     'SHELXL97 (Sheldrick, 2008)'
_computing_molecular_graphics     'SHELXTL (Sheldrick, 2008)'
_computing_publication_material     'SHELXL97 (Sheldrick, 2008)'
loop_
    _atom_site_type_symbol
    _atom_site_label
    _atom_site_fract_x
    _atom_site_fract_y
    _atom_site_fract_z
    _atom_site_U_iso_or_equiv
    _atom_site_adp_type
    _atom_site_calc_flag
    _atom_site_refinement_flags
    _atom_site_occupancy
    _atom_site_symmetry_multiplicity
    _atom_site_disorder_assembly
    _atom_site_disorder_group
    N N1 0.80635(8) 1.15360(8) 0.43441(4) 0.02077(19) Uani d . 1 1 A .
    N N2 0.75974(9) 0.95723(9) 0.49889(4) 0.0200(2) Uani d P 0.571(8) 1 A 1
    C C8 0.82664(9) 0.92421(9) 0.43964(5) 0.0209(2) Uani d P 0.571(8) 1 A 1
    C C8' 0.75974(9) 0.95723(9) 0.49889(4) 0.0200(2) Uani d P 0.429(8) 1 A 2
    N N2' 0.82664(9) 0.92421(9) 0.43964(5) 0.0209(2) Uani d P 0.429(8) 1 A 2
    N N3 0.29316(8) 0.79598(8) 0.00575(4) 0.02204(19) Uani d . 1 1 B .
    N N4 0.46590(9) 0.70682(9) 0.06380(4) 0.0209(2) Uani d P 0.736(9) 1 B 1
    C C35 0.52319(10) 0.74836(10) -0.00029(5) 0.0218(2) Uani d P 0.736(9) 1 B 1
    C C35' 0.46590(9) 0.70682(9) 0.06380(4) 0.0209(2) Uani d P 0.264(9) 1 B 2
    N N4' 0.52319(10) 0.74836(10) -0.00029(5) 0.0218(2) Uani d P 0.264(9) 1 B 2
    C C1 0.90696(11) 1.20407(11) 0.29765(5) 0.0254(2) Uani d . 1 1 . .
    H H1 0.8430 1.2712 0.3155 0.030 Uiso calc R 1 1 . .
    C C2 0.98019(11) 1.23762(12) 0.23614(5) 0.0294(3) Uani d . 1 1 . .
    H H2 0.9666 1.3273 0.2123 0.035 Uiso calc R 1 1 . .
    C C3 1.07316(11) 1.14009(12) 0.20948(5) 0.0304(3) Uani d . 1 1 . .
    H H3 1.1244 1.1632 0.1677 0.036 Uiso calc R 1 1 . .
    C C4 1.09098(11) 1.00934(12) 0.24388(5) 0.0298(3) Uani d . 1 1 . .
    H H4 1.1533 0.9420 0.2252 0.036 Uiso calc R 1 1 . .
    C C5 1.01853(11) 0.97552(11) 0.30548(5) 0.0265(2) Uani d . 1 1 . .
    H H5 1.0320 0.8852 0.3287 0.032 Uiso calc R 1 1 . .
    C C6 0.92601(10) 1.07277(11) 0.33370(5) 0.0218(2) Uani d . 1 1 A .
    C C7 0.85347(10) 1.04719(10) 0.40096(5) 0.0204(2) Uani d . 1 1 . .
    C C9 0.84989(10) 0.78221(10) 0.42550(5) 0.0203(2) Uani d . 1 1 . .
    C C10 0.97511(10) 0.70703(11) 0.43514(5) 0.0257(2) Uani d . 1 1 A .
    H H10 1.0459 0.7479 0.4507 0.031 Uiso calc R 1 1 . .
    C C11 0.99713(11) 0.57255(11) 0.42216(5) 0.0278(2) Uani d . 1 1 . .
    H H11 1.0835 0.5219 0.4281 0.033 Uiso calc R 1 1 A .
    C C12 0.89327(11) 0.51213(11) 0.40059(5) 0.0274(2) Uani d . 1 1 A .
    H H12 0.9079 0.4198 0.3919 0.033 Uiso calc R 1 1 . .
    C C13 0.76796(11) 0.58662(11) 0.39168(5) 0.0269(2) Uani d . 1 1 . .
    H H13 0.6966 0.5447 0.3771 0.032 Uiso calc R 1 1 A .
    C C14 0.74547(10) 0.72159(11) 0.40371(5) 0.0238(2) Uani d . 1 1 A .
    H H14 0.6595 0.7723 0.3971 0.029 Uiso calc R 1 1 . .
    C C15 0.71475(10) 0.85723(10) 0.55535(5) 0.0210(2) Uani d . 1 1 . .
    C C16 0.57519(11) 0.84139(11) 0.57171(5) 0.0271(2) Uani d . 1 1 A .
    H H16 0.5102 0.8869 0.5434 0.033 Uiso calc R 1 1 . .
    C C17 0.53132(12) 0.75874(12) 0.62969(6) 0.0316(3) Uani d . 1 1 . .
    H H17 0.4360 0.7476 0.6411 0.038 Uiso calc R 1 1 A .
    C C18 0.62606(12) 0.69239(11) 0.67099(6) 0.0309(3) Uani d . 1 1 A .
    H H18 0.5956 0.6381 0.7113 0.037 Uiso calc R 1 1 . .
    C C19 0.76538(12) 0.70531(11) 0.65341(5) 0.0297(3) Uani d . 1 1 . .
    H H19 0.8305 0.6579 0.6812 0.036 Uiso calc R 1 1 A .
    C C20 0.81003(11) 0.78701(11) 0.59547(5) 0.0256(2) Uani d . 1 1 A .
    H H20 0.9057 0.7949 0.5833 0.031 Uiso calc R 1 1 . .
    C C21 0.74965(10) 1.09806(10) 0.49433(5) 0.0197(2) Uani d . 1 1 . .
    C C22 0.69161(10) 1.18380(10) 0.54532(5) 0.0202(2) Uani d . 1 1 A .
    C C23 0.67869(10) 1.13582(11) 0.61297(5) 0.0238(2) Uani d . 1 1 . .
    H H23 0.7025 1.0416 0.6282 0.029 Uiso calc R 1 1 A .
    C C24 0.63125(11) 1.22518(11) 0.65807(5) 0.0274(2) Uani d . 1 1 A .
    H H24 0.6218 1.1914 0.7040 0.033 Uiso calc R 1 1 . .
    C C25 0.59758(11) 1.36258(11) 0.63704(5) 0.0264(2) Uani d . 1 1 . .
    H H25 0.5658 1.4232 0.6683 0.032 Uiso calc R 1 1 A .
    C C26 0.61036(11) 1.41183(11) 0.56999(5) 0.0273(2) Uani d . 1 1 A .
    H H26 0.5879 1.5065 0.5552 0.033 Uiso calc R 1 1 . .
    C C27 0.65588(10) 1.32298(10) 0.52461(5) 0.0241(2) Uani d . 1 1 . .
    H H27 0.6630 1.3570 0.4787 0.029 Uiso calc R 1 1 A .
    C C28 0.28857(10) 0.91492(10) -0.12890(5) 0.0235(2) Uani d . 1 1 . .
    H H28 0.2066 0.9158 -0.0991 0.028 Uiso calc R 1 1 . .
    C C29 0.28205(11) 0.96577(11) -0.19530(5) 0.0259(2) Uani d . 1 1 . .
    H H29 0.1959 0.9999 -0.2106 0.031 Uiso calc R 1 1 . .
    C C30 0.40074(11) 0.96670(11) -0.23907(5) 0.0266(2) Uani d . 1 1 . .
    H H30 0.3965 1.0010 -0.2845 0.032 Uiso calc R 1 1 . .
    C C31 0.52586(11) 0.91717(11) -0.21611(5) 0.0267(2) Uani d . 1 1 . .
    H H31 0.6078 0.9189 -0.2459 0.032 Uiso calc R 1 1 . .
    C C32 0.53262(11) 0.86525(11) -0.15014(5) 0.0255(2) Uani d . 1 1 . .
    H H32 0.6191 0.8310 -0.1352 0.031 Uiso calc R 1 1 . .
    C C33 0.41349(10) 0.86257(10) -0.10519(5) 0.0207(2) Uani d . 1 1 B .
    C C34 0.41416(10) 0.80371(10) -0.03502(5) 0.0207(2) Uani d . 1 1 . .
    C C36 0.67340(10) 0.73485(10) -0.01793(5) 0.0220(2) Uani d . 1 1 . .
    C C37 0.75036(11) 0.84435(11) -0.01528(5) 0.0274(2) Uani d . 1 1 B .
    H H37 0.7060 0.9285 -0.0035 0.033 Uiso calc R 1 1 . .
    C C38 0.89264(12) 0.82932(12) -0.03002(5) 0.0325(3) Uani d . 1 1 . .
    H H38 0.9453 0.9040 -0.0284 0.039 Uiso calc R 1 1 B .
    C C39 0.95823(11) 0.70780(13) -0.04689(5) 0.0337(3) Uani d . 1 1 B .
    H H39 1.0557 0.6982 -0.0560 0.040 Uiso calc R 1 1 . .
    C C40 0.88203(12) 0.59959(12) -0.05049(6) 0.0343(3) Uani d . 1 1 . .
    H H40 0.9268 0.5161 -0.0629 0.041 Uiso calc R 1 1 B .
    C C41 0.74000(11) 0.61332(11) -0.03586(6) 0.0293(3) Uani d . 1 1 B .
    H H41 0.6878 0.5387 -0.0381 0.035 Uiso calc R 1 1 . .
    C C42 0.54497(10) 0.64411(10) 0.11728(5) 0.0213(2) Uani d . 1 1 . .
    C C43 0.58342(11) 0.50406(11) 0.12473(5) 0.0284(2) Uani d . 1 1 B .
    H H43 0.5627 0.4502 0.0934 0.034 Uiso calc R 1 1 . .
    C C44 0.65214(12) 0.44297(11) 0.17803(5) 0.0308(3) Uani d . 1 1 . .
    H H44 0.6788 0.3471 0.1834 0.037 Uiso calc R 1 1 B .
    C C45 0.68173(11) 0.52238(11) 0.22345(5) 0.0275(2) Uani d . 1 1 B .
    H H45 0.7280 0.4806 0.2603 0.033 Uiso calc R 1 1 . .
    C C46 0.64419(10) 0.66234(11) 0.21547(5) 0.0259(2) Uani d . 1 1 . .
    H H46 0.6648 0.7162 0.2469 0.031 Uiso calc R 1 1 B .
    C C47 0.57684(10) 0.72411(11) 0.16203(5) 0.0236(2) Uani d . 1 1 B .
    H H47 0.5527 0.8204 0.1560 0.028 Uiso calc R 1 1 . .
    C C48 0.32554(10) 0.73797(10) 0.06543(5) 0.0214(2) Uani d . 1 1 . .
    C C49 0.21973(10) 0.71348(10) 0.12231(5) 0.0224(2) Uani d . 1 1 B .
    C C50 0.24418(11) 0.64767(11) 0.18527(5) 0.0300(3) Uani d . 1 1 . .
    H H50 0.3354 0.6141 0.1938 0.036 Uiso calc R 1 1 B .
    C C51 0.13686(11) 0.63061(12) 0.23557(6) 0.0322(3) Uani d . 1 1 B .
    H H51 0.1557 0.5873 0.2784 0.039 Uiso calc R 1 1 . .
    C C52 0.00356(12) 0.67575(12) 0.22413(5) 0.0318(3) Uani d . 1 1 . .
    H H52 -0.0697 0.6629 0.2586 0.038 Uiso calc R 1 1 B .
    C C53 -0.02245(12) 0.74022(13) 0.16166(6) 0.0355(3) Uani d . 1 1 B .
    H H53 -0.1142 0.7713 0.1531 0.043 Uiso calc R 1 1 . .
    C C54 0.08427(11) 0.75956(12) 0.11180(5) 0.0304(3) Uani d . 1 1 . .
    H H54 0.0649 0.8052 0.0695 0.037 Uiso calc R 1 1 B .
loop_
    _atom_site_aniso_label
    _atom_site_aniso_U_11
    _atom_site_aniso_U_22
    _atom_site_aniso_U_33
    _atom_site_aniso_U_12
    _atom_site_aniso_U_13
    _atom_site_aniso_U_23
    N1 0.0220(4) 0.0206(5) 0.0197(4) -0.0017(3) -0.0024(3) -0.0027(4)
    N2 0.0189(5) 0.0193(5) 0.0218(5) -0.0015(4) -0.0022(4) -0.0030(4)
    C8 0.0201(5) 0.0198(5) 0.0230(5) -0.0011(4) -0.0028(4) -0.0035(4)
    C8' 0.0189(5) 0.0193(5) 0.0218(5) -0.0015(4) -0.0022(4) -0.0030(4)
    N2' 0.0201(5) 0.0198(5) 0.0230(5) -0.0011(4) -0.0028(4) -0.0035(4)
    N3 0.0240(5) 0.0212(5) 0.0203(4) 0.0004(4) -0.0027(4) -0.0024(4)
    N4 0.0224(5) 0.0193(5) 0.0208(5) 0.0005(4) -0.0037(4) -0.0029(4)
    C35 0.0237(5) 0.0201(5) 0.0218(5) 0.0006(4) -0.0037(4) -0.0042(4)
    C35' 0.0224(5) 0.0193(5) 0.0208(5) 0.0005(4) -0.0037(4) -0.0029(4)
    N4' 0.0237(5) 0.0201(5) 0.0218(5) 0.0006(4) -0.0037(4) -0.0042(4)
    C1 0.0253(6) 0.0275(6) 0.0231(5) 0.0008(4) -0.0038(4) -0.0038(4)
    C2 0.0293(6) 0.0335(6) 0.0239(6) -0.0019(5) -0.0049(5) 0.0016(5)
    C3 0.0255(6) 0.0440(7) 0.0210(5) -0.0031(5) -0.0027(5) -0.0022(5)
    C4 0.0241(6) 0.0383(7) 0.0270(6) 0.0024(5) -0.0013(5) -0.0093(5)
    C5 0.0258(6) 0.0273(6) 0.0263(6) 0.0000(5) -0.0037(5) -0.0050(5)
    C6 0.0206(5) 0.0252(6) 0.0208(5) -0.0030(4) -0.0046(4) -0.0049(4)
    C7 0.0193(5) 0.0200(5) 0.0226(5) -0.0020(4) -0.0042(4) -0.0033(4)
    C9 0.0222(5) 0.0200(5) 0.0177(5) -0.0023(4) -0.0003(4) -0.0007(4)
    C10 0.0218(5) 0.0234(6) 0.0314(6) -0.0032(4) -0.0041(4) -0.0011(5)
    C11 0.0253(6) 0.0245(6) 0.0307(6) 0.0034(5) -0.0011(5) -0.0001(5)
    C12 0.0360(6) 0.0213(6) 0.0242(6) -0.0015(5) 0.0014(5) -0.0053(5)
    C13 0.0292(6) 0.0292(6) 0.0243(6) -0.0068(5) -0.0033(5) -0.0072(5)
    C14 0.0219(5) 0.0278(6) 0.0216(5) -0.0009(4) -0.0028(4) -0.0037(4)
    C15 0.0228(5) 0.0190(5) 0.0225(5) -0.0023(4) -0.0013(4) -0.0072(4)
    C16 0.0236(6) 0.0259(6) 0.0331(6) -0.0023(5) -0.0040(5) -0.0074(5)
    C17 0.0268(6) 0.0316(6) 0.0370(7) -0.0084(5) 0.0050(5) -0.0098(5)
    C18 0.0425(7) 0.0226(6) 0.0276(6) -0.0071(5) 0.0033(5) -0.0067(5)
    C19 0.0367(7) 0.0235(6) 0.0297(6) -0.0001(5) -0.0087(5) -0.0045(5)
    C20 0.0227(6) 0.0244(6) 0.0304(6) -0.0009(4) -0.0030(5) -0.0070(5)
    C21 0.0179(5) 0.0193(5) 0.0222(5) -0.0014(4) -0.0044(4) -0.0026(4)
    C22 0.0167(5) 0.0215(5) 0.0228(5) -0.0033(4) -0.0018(4) -0.0035(4)
    C23 0.0271(6) 0.0211(5) 0.0229(5) -0.0028(4) -0.0044(4) -0.0006(4)
    C24 0.0341(6) 0.0281(6) 0.0201(5) -0.0055(5) -0.0013(5) -0.0034(5)
    C25 0.0269(6) 0.0259(6) 0.0274(6) -0.0030(5) 0.0016(5) -0.0100(5)
    C26 0.0290(6) 0.0209(6) 0.0308(6) 0.0012(5) -0.0002(5) -0.0044(5)
    C27 0.0264(6) 0.0220(6) 0.0223(5) -0.0003(4) -0.0004(4) -0.0011(4)
    C28 0.0223(5) 0.0244(6) 0.0233(5) -0.0016(4) -0.0013(4) -0.0030(4)
    C29 0.0275(6) 0.0246(6) 0.0264(6) -0.0010(4) -0.0078(5) -0.0029(5)
    C30 0.0360(6) 0.0251(6) 0.0189(5) -0.0039(5) -0.0046(5) -0.0022(4)
    C31 0.0279(6) 0.0285(6) 0.0231(5) -0.0027(5) 0.0025(4) -0.0055(5)
    C32 0.0240(6) 0.0271(6) 0.0250(5) 0.0012(4) -0.0025(4) -0.0051(5)
    C33 0.0244(5) 0.0178(5) 0.0204(5) -0.0014(4) -0.0031(4) -0.0043(4)
    C34 0.0217(5) 0.0181(5) 0.0230(5) 0.0006(4) -0.0026(4) -0.0059(4)
    C36 0.0246(5) 0.0236(6) 0.0177(5) 0.0001(4) -0.0053(4) -0.0014(4)
    C37 0.0347(6) 0.0267(6) 0.0216(5) -0.0040(5) -0.0042(5) -0.0038(5)
    C38 0.0334(6) 0.0393(7) 0.0262(6) -0.0141(5) -0.0060(5) 0.0003(5)
    C39 0.0239(6) 0.0457(8) 0.0280(6) -0.0015(5) -0.0028(5) 0.0048(5)
    C40 0.0301(6) 0.0326(7) 0.0372(7) 0.0057(5) -0.0022(5) -0.0025(5)
    C41 0.0268(6) 0.0249(6) 0.0358(6) -0.0008(5) -0.0036(5) -0.0044(5)
    C42 0.0197(5) 0.0227(5) 0.0209(5) -0.0005(4) -0.0021(4) -0.0026(4)
    C43 0.0359(6) 0.0235(6) 0.0277(6) -0.0002(5) -0.0084(5) -0.0074(5)
    C44 0.0383(7) 0.0215(6) 0.0320(6) 0.0037(5) -0.0088(5) -0.0021(5)
    C45 0.0286(6) 0.0299(6) 0.0229(5) 0.0002(5) -0.0056(5) 0.0001(5)
    C46 0.0269(6) 0.0293(6) 0.0227(5) -0.0033(5) -0.0032(4) -0.0071(5)
    C47 0.0252(6) 0.0218(5) 0.0235(5) -0.0008(4) -0.0011(4) -0.0045(4)
    C48 0.0227(5) 0.0193(5) 0.0223(5) 0.0008(4) -0.0045(4) -0.0041(4)
    C49 0.0252(6) 0.0203(5) 0.0219(5) -0.0020(4) -0.0022(4) -0.0039(4)
    C50 0.0262(6) 0.0331(6) 0.0279(6) -0.0009(5) -0.0035(5) 0.0039(5)
    C51 0.0341(7) 0.0344(7) 0.0254(6) -0.0049(5) -0.0023(5) 0.0047(5)
    C52 0.0291(6) 0.0372(7) 0.0268(6) -0.0048(5) 0.0035(5) -0.0016(5)
    C53 0.0244(6) 0.0491(8) 0.0304(6) 0.0021(5) -0.0016(5) -0.0025(6)
    C54 0.0279(6) 0.0396(7) 0.0221(5) 0.0022(5) -0.0041(5) -0.0015(5)
_geom_special_details
;
All e.s.d.'s (except the e.s.d. in the dihedral angle between two l.s. planes)
are estimated using the full covariance matrix. The cell e.s.d.'s are taken
into account individually in the estimation of e.s.d.'s in distances, angles
and torsion angles; correlations between e.s.d.'s in cell parameters are only
used when they are defined by crystal symmetry. An approximate (isotropic)
treatment of cell e.s.d.'s is used for estimating e.s.d.'s involving l.s.
planes.
;
loop_
    _geom_bond_atom_site_label_1
    _geom_bond_atom_site_label_2
    _geom_bond_site_symmetry_2
    _geom_bond_distance
    _geom_bond_publ_flag
    N1 C21 . 1.3490(12) ?
    N1 C7 . 1.3563(13) ?
    N2 C21 . 1.3748(13) ?
    N2 C8 . 1.3815(12) ?
    N2 C15 . 1.4607(13) ?
    C8 C7 . 1.3775(13) ?
    C8 C9 . 1.4666(13) ?
    N3 C48 . 1.3353(12) ?
    N3 C34 . 1.3694(13) ?
    N4 C48 . 1.3779(13) ?
    N4 C35 . 1.3875(12) ?
    N4 C42 . 1.4498(13) ?
    C35 C34 . 1.3800(13) ?
    C35 C36 . 1.4719(14) ?
    C1 C2 . 1.3883(14) ?
    C1 C6 . 1.3992(14) ?
    C1 H1 . 0.9500 ?
    C2 C3 . 1.3865(15) ?
    C2 H2 . 0.9500 ?
    C3 C4 . 1.3802(15) ?
    C3 H3 . 0.9500 ?
    C4 C5 . 1.3869(15) ?
    C4 H4 . 0.9500 ?
    C5 C6 . 1.3962(14) ?
    C5 H5 . 0.9500 ?
    C6 C7 . 1.4756(14) ?
    C9 C10 . 1.3890(14) ?
    C9 C14 . 1.3907(14) ?
    C10 C11 . 1.3861(14) ?
    C10 H10 . 0.9500 ?
    C11 C12 . 1.3830(15) ?
    C11 H11 . 0.9500 ?
    C12 C13 . 1.3844(15) ?
    C12 H12 . 0.9500 ?
    C13 C14 . 1.3848(14) ?
    C13 H13 . 0.9500 ?
    C14 H14 . 0.9500 ?
    C15 C20 . 1.3856(14) ?
    C15 C16 . 1.3890(14) ?
    C16 C17 . 1.3872(15) ?
    C16 H16 . 0.9500 ?
    C17 C18 . 1.3843(16) ?
    C17 H17 . 0.9500 ?
    C18 C19 . 1.3848(15) ?
    C18 H18 . 0.9500 ?
    C19 C20 . 1.3841(15) ?
    C19 H19 . 0.9500 ?
    C20 H20 . 0.9500 ?
    C21 C22 . 1.4744(14) ?
    C22 C23 . 1.3959(14) ?
    C22 C27 . 1.3979(14) ?
    C23 C24 . 1.3863(14) ?
    C23 H23 . 0.9500 ?
    C24 C25 . 1.3794(15) ?
    C24 H24 . 0.9500 ?
    C25 C26 . 1.3870(15) ?
    C25 H25 . 0.9500 ?
    C26 C27 . 1.3836(14) ?
    C26 H26 . 0.9500 ?
    C27 H27 . 0.9500 ?
    C28 C29 . 1.3895(14) ?
    C28 C33 . 1.3961(14) ?
    C28 H28 . 0.9500 ?
    C29 C30 . 1.3826(15) ?
    C29 H29 . 0.9500 ?
    C30 C31 . 1.3857(15) ?
    C30 H30 . 0.9500 ?
    C31 C32 . 1.3839(14) ?
    C31 H31 . 0.9500 ?
    C32 C33 . 1.3993(14) ?
    C32 H32 . 0.9500 ?
    C33 C34 . 1.4732(14) ?
    C36 C41 . 1.3866(14) ?
    C36 C37 . 1.3936(14) ?
    C37 C38 . 1.3899(15) ?
    C37 H37 . 0.9500 ?
    C38 C39 . 1.3756(16) ?
    C38 H38 . 0.9500 ?
    C39 C40 . 1.3828(16) ?
    C39 H39 . 0.9500 ?
    C40 C41 . 1.3868(15) ?
    C40 H40 . 0.9500 ?
    C41 H41 . 0.9500 ?
    C42 C47 . 1.3856(14) ?
    C42 C43 . 1.3869(14) ?
    C43 C44 . 1.3854(15) ?
    C43 H43 . 0.9500 ?
    C44 C45 . 1.3845(15) ?
    C44 H44 . 0.9500 ?
    C45 C46 . 1.3844(15) ?
    C45 H45 . 0.9500 ?
    C46 C47 . 1.3823(14) ?
    C46 H46 . 0.9500 ?
    C47 H47 . 0.9500 ?
    C48 C49 . 1.4748(14) ?
    C49 C54 . 1.3922(14) ?
    C49 C50 . 1.3956(14) ?
    C50 C51 . 1.3878(14) ?
    C50 H50 . 0.9500 ?
    C51 C52 . 1.3749(15) ?
    C51 H51 . 0.9500 ?
    C52 C53 . 1.3865(15) ?
    C52 H52 . 0.9500 ?
    C53 C54 . 1.3801(15) ?
    C53 H53 . 0.9500 ?
    C54 H54 . 0.9500 ?
loop_
    _geom_angle_atom_site_label_1
    _geom_angle_atom_site_label_2
    _geom_angle_atom_site_label_3
    _geom_angle_site_symmetry_1
    _geom_angle_site_symmetry_3
    _geom_angle
    _geom_angle_publ_flag
    C21 N1 C7 . . 106.53(8) ?
    C21 N2 C8 . . 107.05(8) ?
    C21 N2 C15 . . 128.13(8) ?
    C8 N2 C15 . . 124.78(8) ?
    C7 C8 N2 . . 106.16(8) ?
    C7 C8 C9 . . 131.46(9) ?
    N2 C8 C9 . . 122.27(8) ?
    C48 N3 C34 . . 106.87(8) ?
    C48 N4 C35 . . 107.27(8) ?
    C48 N4 C42 . . 128.57(9) ?
    C35 N4 C42 . . 124.16(8) ?
    C34 C35 N4 . . 105.81(9) ?
    C34 C35 C36 . . 133.24(9) ?
    N4 C35 C36 . . 120.88(9) ?
    C2 C1 C6 . . 120.93(10) ?
    C2 C1 H1 . . 119.5 ?
    C6 C1 H1 . . 119.5 ?
    C3 C2 C1 . . 119.96(11) ?
    C3 C2 H2 . . 120.0 ?
    C1 C2 H2 . . 120.0 ?
    C4 C3 C2 . . 119.75(10) ?
    C4 C3 H3 . . 120.1 ?
    C2 C3 H3 . . 120.1 ?
    C3 C4 C5 . . 120.50(10) ?
    C3 C4 H4 . . 119.7 ?
    C5 C4 H4 . . 119.7 ?
    C4 C5 C6 . . 120.68(10) ?
    C4 C5 H5 . . 119.7 ?
    C6 C5 H5 . . 119.7 ?
    C5 C6 C1 . . 118.16(10) ?
    C5 C6 C7 . . 123.56(10) ?
    C1 C6 C7 . . 118.18(9) ?
    N1 C7 C8 . . 110.23(9) ?
    N1 C7 C6 . . 120.35(9) ?
    C8 C7 C6 . . 129.38(9) ?
    C10 C9 C14 . . 119.85(10) ?
    C10 C9 C8 . . 120.13(9) ?
    C14 C9 C8 . . 120.02(9) ?
    C11 C10 C9 . . 120.27(10) ?
    C11 C10 H10 . . 119.9 ?
    C9 C10 H10 . . 119.9 ?
    C12 C11 C10 . . 119.91(10) ?
    C12 C11 H11 . . 120.0 ?
    C10 C11 H11 . . 120.0 ?
    C11 C12 C13 . . 119.79(10) ?
    C11 C12 H12 . . 120.1 ?
    C13 C12 H12 . . 120.1 ?
    C12 C13 C14 . . 120.75(10) ?
    C12 C13 H13 . . 119.6 ?
    C14 C13 H13 . . 119.6 ?
    C13 C14 C9 . . 119.42(10) ?
    C13 C14 H14 . . 120.3 ?
    C9 C14 H14 . . 120.3 ?
    C20 C15 C16 . . 120.19(10) ?
    C20 C15 N2 . . 119.91(9) ?
    C16 C15 N2 . . 119.68(9) ?
    C17 C16 C15 . . 119.61(10) ?
    C17 C16 H16 . . 120.2 ?
    C15 C16 H16 . . 120.2 ?
    C18 C17 C16 . . 120.21(10) ?
    C18 C17 H17 . . 119.9 ?
    C16 C17 H17 . . 119.9 ?
    C17 C18 C19 . . 119.88(11) ?
    C17 C18 H18 . . 120.1 ?
    C19 C18 H18 . . 120.1 ?
    C20 C19 C18 . . 120.24(11) ?
    C20 C19 H19 . . 119.9 ?
    C18 C19 H19 . . 119.9 ?
    C19 C20 C15 . . 119.79(10) ?
    C19 C20 H20 . . 120.1 ?
    C15 C20 H20 . . 120.1 ?
    N1 C21 N2 . . 110.03(8) ?
    N1 C21 C22 . . 121.72(9) ?
    N2 C21 C22 . . 128.22(9) ?
    C23 C22 C27 . . 118.47(9) ?
    C23 C22 C21 . . 123.71(9) ?
    C27 C22 C21 . . 117.69(9) ?
    C24 C23 C22 . . 120.21(10) ?
    C24 C23 H23 . . 119.9 ?
    C22 C23 H23 . . 119.9 ?
    C25 C24 C23 . . 120.77(10) ?
    C25 C24 H24 . . 119.6 ?
    C23 C24 H24 . . 119.6 ?
    C24 C25 C26 . . 119.67(10) ?
    C24 C25 H25 . . 120.2 ?
    C26 C25 H25 . . 120.2 ?
    C27 C26 C25 . . 119.92(10) ?
    C27 C26 H26 . . 120.0 ?
    C25 C26 H26 . . 120.0 ?
    C26 C27 C22 . . 120.95(10) ?
    C26 C27 H27 . . 119.5 ?
    C22 C27 H27 . . 119.5 ?
    C29 C28 C33 . . 121.15(10) ?
    C29 C28 H28 . . 119.4 ?
    C33 C28 H28 . . 119.4 ?
    C30 C29 C28 . . 120.08(10) ?
    C30 C29 H29 . . 120.0 ?
    C28 C29 H29 . . 120.0 ?
    C29 C30 C31 . . 119.47(10) ?
    C29 C30 H30 . . 120.3 ?
    C31 C30 H30 . . 120.3 ?
    C32 C31 C30 . . 120.62(10) ?
    C32 C31 H31 . . 119.7 ?
    C30 C31 H31 . . 119.7 ?
    C31 C32 C33 . . 120.72(10) ?
    C31 C32 H32 . . 119.6 ?
    C33 C32 H32 . . 119.6 ?
    C28 C33 C32 . . 117.94(10) ?
    C28 C33 C34 . . 119.13(9) ?
    C32 C33 C34 . . 122.91(9) ?
    N3 C34 C35 . . 109.90(9) ?
    N3 C34 C33 . . 120.32(9) ?
    C35 C34 C33 . . 129.77(9) ?
    C41 C36 C37 . . 119.41(10) ?
    C41 C36 C35 . . 120.82(9) ?
    C37 C36 C35 . . 119.76(9) ?
    C38 C37 C36 . . 119.42(10) ?
    C38 C37 H37 . . 120.3 ?
    C36 C37 H37 . . 120.3 ?
    C39 C38 C37 . . 120.87(10) ?
    C39 C38 H38 . . 119.6 ?
    C37 C38 H38 . . 119.6 ?
    C38 C39 C40 . . 119.88(11) ?
    C38 C39 H39 . . 120.1 ?
    C40 C39 H39 . . 120.1 ?
    C39 C40 C41 . . 119.78(11) ?
    C39 C40 H40 . . 120.1 ?
    C41 C40 H40 . . 120.1 ?
    C36 C41 C40 . . 120.64(10) ?
    C36 C41 H41 . . 119.7 ?
    C40 C41 H41 . . 119.7 ?
    C47 C42 C43 . . 120.60(10) ?
    C47 C42 N4 . . 119.48(9) ?
    C43 C42 N4 . . 119.88(9) ?
    C44 C43 C42 . . 119.79(9) ?
    C44 C43 H43 . . 120.1 ?
    C42 C43 H43 . . 120.1 ?
    C45 C44 C43 . . 119.65(10) ?
    C45 C44 H44 . . 120.2 ?
    C43 C44 H44 . . 120.2 ?
    C46 C45 C44 . . 120.33(10) ?
    C46 C45 H45 . . 119.8 ?
    C44 C45 H45 . . 119.8 ?
    C47 C46 C45 . . 120.29(10) ?
    C47 C46 H46 . . 119.9 ?
    C45 C46 H46 . . 119.9 ?
    C46 C47 C42 . . 119.33(10) ?
    C46 C47 H47 . . 120.3 ?
    C42 C47 H47 . . 120.3 ?
    N3 C48 N4 . . 110.15(9) ?
    N3 C48 C49 . . 121.94(9) ?
    N4 C48 C49 . . 127.91(9) ?
    C54 C49 C50 . . 117.67(10) ?
    C54 C49 C48 . . 116.86(9) ?
    C50 C49 C48 . . 125.47(10) ?
    C51 C50 C49 . . 120.81(10) ?
    C51 C50 H50 . . 119.6 ?
    C49 C50 H50 . . 119.6 ?
    C52 C51 C50 . . 120.71(11) ?
    C52 C51 H51 . . 119.6 ?
    C50 C51 H51 . . 119.6 ?
    C51 C52 C53 . . 119.11(10) ?
    C51 C52 H52 . . 120.4 ?
    C53 C52 H52 . . 120.4 ?
    C54 C53 C52 . . 120.37(11) ?
    C54 C53 H53 . . 119.8 ?
    C52 C53 H53 . . 119.8 ?
    C53 C54 C49 . . 121.32(10) ?
    C53 C54 H54 . . 119.3 ?
    C49 C54 H54 . . 119.3 ?
loop_
    _geom_torsion_atom_site_label_1
    _geom_torsion_atom_site_label_2
    _geom_torsion_atom_site_label_3
    _geom_torsion_atom_site_label_4
    _geom_torsion_site_symmetry_1
    _geom_torsion_site_symmetry_2
    _geom_torsion_site_symmetry_3
    _geom_torsion_site_symmetry_4
    _geom_torsion
    _geom_torsion_publ_flag
    C21 N2 C8 C7 . . . . -0.59(11) ?
    C15 N2 C8 C7 . . . . -178.50(9) ?
    C21 N2 C8 C9 . . . . -177.05(8) ?
    C15 N2 C8 C9 . . . . 5.04(14) ?
    C48 N4 C35 C34 . . . . 0.15(10) ?
    C42 N4 C35 C34 . . . . -179.23(8) ?
    C48 N4 C35 C36 . . . . 177.31(9) ?
    C42 N4 C35 C36 . . . . -2.07(14) ?
    C6 C1 C2 C3 . . . . 0.37(16) ?
    C1 C2 C3 C4 . . . . 0.93(16) ?
    C2 C3 C4 C5 . . . . -1.23(16) ?
    C3 C4 C5 C6 . . . . 0.23(16) ?
    C4 C5 C6 C1 . . . . 1.04(15) ?
    C4 C5 C6 C7 . . . . -175.23(10) ?
    C2 C1 C6 C5 . . . . -1.34(15) ?
    C2 C1 C6 C7 . . . . 175.14(9) ?
    C21 N1 C7 C8 . . . . 0.01(11) ?
    C21 N1 C7 C6 . . . . -178.04(9) ?
    N2 C8 C7 N1 . . . . 0.36(11) ?
    C9 C8 C7 N1 . . . . 176.37(10) ?
    N2 C8 C7 C6 . . . . 178.19(10) ?
    C9 C8 C7 C6 . . . . -5.80(18) ?
    C5 C6 C7 N1 . . . . 156.07(9) ?
    C1 C6 C7 N1 . . . . -20.20(14) ?
    C5 C6 C7 C8 . . . . -21.57(16) ?
    C1 C6 C7 C8 . . . . 162.16(10) ?
    C7 C8 C9 C10 . . . . 87.87(14) ?
    N2 C8 C9 C10 . . . . -96.66(12) ?
    C7 C8 C9 C14 . . . . -93.46(13) ?
    N2 C8 C9 C14 . . . . 82.00(12) ?
    C14 C9 C10 C11 . . . . 0.98(15) ?
    C8 C9 C10 C11 . . . . 179.65(9) ?
    C9 C10 C11 C12 . . . . -1.08(16) ?
    C10 C11 C12 C13 . . . . 0.38(16) ?
    C11 C12 C13 C14 . . . . 0.43(16) ?
    C12 C13 C14 C9 . . . . -0.53(15) ?
    C10 C9 C14 C13 . . . . -0.17(15) ?
    C8 C9 C14 C13 . . . . -178.84(9) ?
    C21 N2 C15 C20 . . . . -100.75(12) ?
    C8 N2 C15 C20 . . . . 76.71(12) ?
    C21 N2 C15 C16 . . . . 73.93(13) ?
    C8 N2 C15 C16 . . . . -108.61(11) ?
    C20 C15 C16 C17 . . . . 2.31(15) ?
    N2 C15 C16 C17 . . . . -172.35(9) ?
    C15 C16 C17 C18 . . . . -0.01(15) ?
    C16 C17 C18 C19 . . . . -1.93(16) ?
    C17 C18 C19 C20 . . . . 1.59(16) ?
    C18 C19 C20 C15 . . . . 0.70(15) ?
    C16 C15 C20 C19 . . . . -2.65(15) ?
    N2 C15 C20 C19 . . . . 172.00(9) ?
    C7 N1 C21 N2 . . . . -0.39(11) ?
    C7 N1 C21 C22 . . . . 177.82(9) ?
    C8 N2 C21 N1 . . . . 0.62(11) ?
    C15 N2 C21 N1 . . . . 178.44(9) ?
    C8 N2 C21 C22 . . . . -177.45(9) ?
    C15 N2 C21 C22 . . . . 0.37(16) ?
    N1 C21 C22 C23 . . . . -155.58(10) ?
    N2 C21 C22 C23 . . . . 22.29(16) ?
    N1 C21 C22 C27 . . . . 20.22(14) ?
    N2 C21 C22 C27 . . . . -161.91(10) ?
    C27 C22 C23 C24 . . . . 0.07(15) ?
    C21 C22 C23 C24 . . . . 175.83(9) ?
    C22 C23 C24 C25 . . . . -0.69(16) ?
    C23 C24 C25 C26 . . . . 0.45(16) ?
    C24 C25 C26 C27 . . . . 0.41(16) ?
    C25 C26 C27 C22 . . . . -1.04(16) ?
    C23 C22 C27 C26 . . . . 0.80(15) ?
    C21 C22 C27 C26 . . . . -175.23(9) ?
    C33 C28 C29 C30 . . . . -0.78(15) ?
    C28 C29 C30 C31 . . . . -0.29(15) ?
    C29 C30 C31 C32 . . . . 0.90(16) ?
    C30 C31 C32 C33 . . . . -0.46(16) ?
    C29 C28 C33 C32 . . . . 1.20(15) ?
    C29 C28 C33 C34 . . . . -177.08(9) ?
    C31 C32 C33 C28 . . . . -0.58(15) ?
    C31 C32 C33 C34 . . . . 177.62(9) ?
    C48 N3 C34 C35 . . . . 0.63(11) ?
    C48 N3 C34 C33 . . . . 179.57(8) ?
    N4 C35 C34 N3 . . . . -0.48(11) ?
    C36 C35 C34 N3 . . . . -177.14(10) ?
    N4 C35 C34 C33 . . . . -179.29(9) ?
    C36 C35 C34 C33 . . . . 4.06(18) ?
    C28 C33 C34 N3 . . . . 2.37(14) ?
    C32 C33 C34 N3 . . . . -175.81(9) ?
    C28 C33 C34 C35 . . . . -178.93(10) ?
    C32 C33 C34 C35 . . . . 2.88(16) ?
    C34 C35 C36 C41 . . . . -97.65(14) ?
    N4 C35 C36 C41 . . . . 86.10(12) ?
    C34 C35 C36 C37 . . . . 83.72(14) ?
    N4 C35 C36 C37 . . . . -92.53(12) ?
    C41 C36 C37 C38 . . . . -0.65(15) ?
    C35 C36 C37 C38 . . . . 178.00(9) ?
    C36 C37 C38 C39 . . . . -0.25(16) ?
    C37 C38 C39 C40 . . . . 1.19(17) ?
    C38 C39 C40 C41 . . . . -1.21(17) ?
    C37 C36 C41 C40 . . . . 0.62(16) ?
    C35 C36 C41 C40 . . . . -178.02(10) ?
    C39 C40 C41 C36 . . . . 0.31(17) ?
    C48 N4 C42 C47 . . . . -80.28(13) ?
    C35 N4 C42 C47 . . . . 98.96(11) ?
    C48 N4 C42 C43 . . . . 97.24(12) ?
    C35 N4 C42 C43 . . . . -83.52(12) ?
    C47 C42 C43 C44 . . . . 1.16(16) ?
    N4 C42 C43 C44 . . . . -176.33(9) ?
    C42 C43 C44 C45 . . . . 0.07(17) ?
    C43 C44 C45 C46 . . . . -0.63(16) ?
    C44 C45 C46 C47 . . . . -0.03(16) ?
    C45 C46 C47 C42 . . . . 1.24(15) ?
    C43 C42 C47 C46 . . . . -1.81(15) ?
    N4 C42 C47 C46 . . . . 175.69(9) ?
    C34 N3 C48 N4 . . . . -0.53(11) ?
    C34 N3 C48 C49 . . . . 179.85(9) ?
    C35 N4 C48 N3 . . . . 0.24(11) ?
    C42 N4 C48 N3 . . . . 179.58(9) ?
    C35 N4 C48 C49 . . . . 179.83(9) ?
    C42 N4 C48 C49 . . . . -0.83(16) ?
    N3 C48 C49 C54 . . . . -2.92(14) ?
    N4 C48 C49 C54 . . . . 177.54(10) ?
    N3 C48 C49 C50 . . . . 176.73(10) ?
    N4 C48 C49 C50 . . . . -2.81(17) ?
    C54 C49 C50 C51 . . . . -0.73(16) ?
    C48 C49 C50 C51 . . . . 179.62(10) ?
    C49 C50 C51 C52 . . . . 1.32(17) ?
    C50 C51 C52 C53 . . . . -0.72(17) ?
    C51 C52 C53 C54 . . . . -0.42(17) ?
    C52 C53 C54 C49 . . . . 1.01(17) ?
    C50 C49 C54 C53 . . . . -0.42(16) ?
    C48 C49 C54 C53 . . . . 179.26(10) ?
