# Supplementary material for: 1,2,4,5-Tetra­phenyl-1H-imidazole
Source: Acta Crystallogr Sect E Struct Rep Online. 2012 Jan 31;68(Pt 2):o542. doi: 10.1107/S1600536812003145 (PMC3275280; doi:10.1107/S1600536812003145)
Supplement: Supplementary file 2 [file e-68-0o542-Isup2.hkl]

# 
# h,k,l, Fc-squared, Fo-squared, sigma(Fo-squared) and status flag 
# 
data_I
_shelx_title ' shelx in P-1' 
_shelx_refln_list_code          4 
_shelx_F_calc_maximum      157.90 
_exptl_crystal_F_000       784.00 
_reflns_d_resolution_high  0.7599 
 
loop_ 
 _symmetry_equiv_pos_as_xyz 
 'x, y, z' 
 '-x, -y, -z' 
 
_cell_length_a     9.8169 
_cell_length_b     9.8846 
_cell_length_c    20.6007 
_cell_angle_alpha  81.133 
_cell_angle_beta   82.922 
_cell_angle_gamma  84.085 
 
_shelx_F_squared_multiplier     1.000 
 
loop_ 
 _refln_index_h 
 _refln_index_k 
 _refln_index_l 
 _refln_F_squared_calc 
 _refln_F_squared_meas 
 _refln_F_squared_sigma 
 _refln_observed_status 
   1   0   0      417.21      375.16      4.73 o 
   2   0   0       34.68       41.21      1.31 o 
   3   0   0     2688.91     2500.14     28.45 o 
   4   0   0      194.77      202.83      4.34 o 
   5   0   0       14.12       21.71      1.66 o 
   6   0   0      229.06      227.55      8.78 o 
   7   0   0      201.11      169.13      8.00 o 
   8   0   0       37.36       37.87      4.54 o 
   9   0   0      143.89      130.37      7.76 o 
  10   0   0       16.52       20.83      6.87 o 
  11   0   0        2.92        6.70      3.89 o 
  12   0   0      132.42      142.13     10.98 o 
 -12   1   0       67.00       68.35      9.87 o 
 -11   1   0        5.41        8.40      5.36 o 
 -10   1   0        2.63        2.41      2.03 o 
  -9   1   0       33.93       32.28      8.28 o 
  -8   1   0      271.74      270.06     22.35 o 
  -7   1   0      132.34      118.34      7.49 o 
  -6   1   0      228.17      252.72      6.26 o 
  -5   1   0      116.86      105.81      4.82 o 
  -4   1   0       54.99       55.68      2.74 o 
  -3   1   0      676.05      640.12      8.44 o 
  -2   1   0      143.43      122.83      2.94 o 
  -1   1   0      204.42      165.86      2.53 o 
   0   1   0     1329.34     1194.89     12.45 o 
   1   1   0      524.09      522.73      6.09 o 
   2   1   0     2311.88     2080.67     62.14 o 
   3   1   0     1241.43     1169.89     22.08 o 
   4   1   0     2257.19     2203.73     40.92 o 
   5   1   0     1951.70     2058.68     42.64 o 
   6   1   0        4.41        6.04      1.84 o 
   7   1   0        4.73        3.98      1.48 o 
   8   1   0      143.47      137.64      5.94 o 
   9   1   0     1707.60     1738.72     59.65 o 
  10   1   0       90.87       73.77      7.68 o 
  11   1   0       40.69       40.24     15.85 o 
  12   1   0        9.71       10.92      8.16 o 
 -12   2   0        2.88        5.32      3.51 o 
 -11   2   0        1.96        2.82      3.03 o 
 -10   2   0       16.01       22.79      8.00 o 
  -9   2   0        0.24        1.78      3.16 o 
  -8   2   0        3.80        3.94      1.96 o 
  -7   2   0       76.02       68.88      4.60 o 
  -6   2   0      330.42      325.24     13.93 o 
  -5   2   0      124.78      142.26      7.37 o 
  -4   2   0     1939.18     2044.50     63.27 o 
  -3   2   0       15.19       14.98      1.84 o 
  -2   2   0      233.28      200.94      3.46 o 
  -1   2   0       52.62       49.28      2.21 o 
   0   2   0    12076.52    10977.66     99.43 o 
   1   2   0     2027.53     1917.37     25.37 o 
   2   2   0     1578.71     1427.85     17.95 o 
   3   2   0     1116.37     1066.45      6.21 o 
   4   2   0       88.78       77.48      3.17 o 
   5   2   0        1.43        2.21      0.93 o 
   6   2   0      123.13      113.16      5.15 o 
   7   2   0       66.25       70.24      2.21 o 
   8   2   0      236.40      227.18     10.30 o 
   9   2   0      227.81      236.34     14.76 o 
  10   2   0      129.56      124.66      8.82 o 
  11   2   0        4.06       11.12      5.62 o 
  12   2   0       55.17       38.12     23.26 o 
 -12   3   0        0.03        0.85      3.25 o 
 -11   3   0       10.13        7.37      3.30 o 
 -10   3   0      376.54      402.52     20.66 o 
  -9   3   0        8.84        7.31      2.78 o 
  -8   3   0       25.98       38.36     10.44 o 
  -7   3   0       75.36       59.93      6.56 o 
  -6   3   0        5.33        6.74      2.34 o 
  -5   3   0      803.59      848.46     19.10 o 
  -4   3   0      648.23      681.83     15.39 o 
  -3   3   0       13.90       13.46      1.72 o 
  -2   3   0      603.44      602.59     12.78 o 
  -1   3   0        0.07        0.68      0.84 o 
   0   3   0       16.40       13.28      1.88 o 
   1   3   0     1024.14     1010.59      9.80 o 
   2   3   0       16.83       21.82      3.83 o 
   3   3   0      651.49      637.99      5.92 o 
   4   3   0      261.67      277.58      7.12 o 
   5   3   0      401.24      416.86      8.16 o 
   6   3   0      281.42      261.02      8.52 o 
   7   3   0       32.56       42.92     14.53 o 
   8   3   0     2026.54     2244.94    115.60 o 
   9   3   0       74.54       72.82     10.82 o 
  10   3   0      243.01      216.39     16.99 o 
  11   3   0        0.32        2.17      2.50 o 
  12   3   0        9.06        9.28      6.67 o 
 -11   4   0        0.01        2.01      2.57 o 
 -10   4   0       18.52       30.54     10.64 o 
  -9   4   0       10.49        8.02      3.71 o 
  -8   4   0        6.87        9.76      3.80 o 
  -7   4   0        4.17        5.16      3.06 o 
  -6   4   0      878.64      918.48     21.98 o 
  -5   4   0       42.07       40.48      4.88 o 
  -4   4   0        6.21        5.87      2.02 o 
  -3   4   0      757.28      784.36     23.75 o 
  -2   4   0       21.91       27.55      2.12 o 
  -1   4   0      244.60      251.71      6.54 o 
   0   4   0      521.13      538.81      9.69 o 
   1   4   0      426.73      428.78      7.94 o 
   2   4   0     3712.76     3734.13     33.38 o 
   3   4   0       18.02       21.22      1.30 o 
   4   4   0        7.62       11.33      2.30 o 
   5   4   0        4.72        4.27      1.37 o 
   6   4   0       41.59       39.08      3.89 o 
   7   4   0       98.68      101.19      6.64 o 
   8   4   0       26.35       29.31     11.04 o 
   9   4   0       67.13       67.08      7.14 o 
  10   4   0       36.20       32.24     11.76 o 
  11   4   0       26.90       41.34      6.08 o 
  12   4   0        4.41        5.24      7.52 o 
 -11   5   0       12.06        8.05      3.76 o 
 -10   5   0      497.25      508.57     25.16 o 
  -9   5   0       17.67       23.28      7.79 o 
  -8   5   0       28.06       26.09      7.29 o 
  -7   5   0      292.78      295.87     14.05 o 
  -6   5   0        6.32        5.48      2.69 o 
  -5   5   0       23.40       22.04      7.35 o 
  -4   5   0     1563.25     1606.76     39.22 o 
  -3   5   0      668.85      647.04     10.69 o 
  -2   5   0       21.19       22.64      2.49 o 
  -1   5   0      312.65      365.71      9.70 o 
   0   5   0       94.28      103.22      5.56 o 
   1   5   0      177.63      173.08      5.39 o 
   2   5   0      143.75      126.73      4.99 o 
   3   5   0      121.22      121.31      5.25 o 
   4   5   0       17.58       16.52      1.84 o 
   5   5   0       10.75       11.97      1.19 o 
   6   5   0      145.16      141.25      5.69 o 
   7   5   0        0.00        2.68      3.88 o 
   8   5   0       52.35       56.25      6.51 o 
   9   5   0        5.49        6.50      4.50 o 
  10   5   0        0.02        2.28      2.84 o 
  11   5   0        2.21        2.96      2.89 o 
  12   5   0       23.39       27.16     28.26 o 
 -10   6   0        8.45        8.11      4.05 o 
  -9   6   0       59.68       67.73     10.00 o 
  -8   6   0      669.09      721.28     33.53 o 
  -7   6   0      115.93      111.75      7.14 o 
  -6   6   0      116.53      109.01      7.20 o 
  -5   6   0       42.21       39.40      4.95 o 
  -4   6   0     1404.29     1522.85     33.63 o 
  -3   6   0      115.75      114.17      5.44 o 
  -2   6   0       40.41       46.98      2.96 o 
  -1   6   0      578.64      590.61      9.66 o 
   0   6   0        0.40        3.74      5.06 o 
   1   6   0      143.04      126.03      5.69 o 
   2   6   0      220.26      234.63     10.37 o 
   3   6   0      878.62     1011.89     44.67 o 
   4   6   0       47.43       45.93      2.63 o 
   5   6   0      158.14      156.20      7.40 o 
   6   6   0      170.81      174.26      7.23 o 
   7   6   0        7.41        8.83      4.62 o 
   8   6   0      237.08      237.29     16.47 o 
   9   6   0       15.50       17.31      9.48 o 
  10   6   0       77.09       74.74     18.30 o 
  11   6   0       35.60       39.29     26.03 o 
 -10   7   0       10.03       12.34     10.70 o 
  -9   7   0       39.76       40.92     18.17 o 
  -8   7   0        0.20        0.25      1.97 o 
  -7   7   0      295.11      291.22     13.51 o 
  -6   7   0       89.63       90.02      6.15 o 
  -5   7   0       59.46       60.90      6.35 o 
  -4   7   0      575.34      554.84     22.59 o 
  -3   7   0      220.65      219.68     11.14 o 
  -2   7   0       69.56       74.01      4.15 o 
  -1   7   0       20.99       20.97      3.26 o 
   0   7   0       41.63       41.00      2.60 o 
   1   7   0        0.31       -0.60      2.45 o 
   2   7   0        1.64       -0.59      3.53 o 
   3   7   0      192.36      192.44     10.87 o 
   4   7   0      146.34      155.19      8.66 o 
   5   7   0      220.80      228.22      9.67 o 
   6   7   0      196.86      203.72     18.21 o 
   7   7   0       85.64       82.97      6.68 o 
   8   7   0       11.66       13.06      6.15 o 
   9   7   0      175.81      188.98     11.22 o 
  10   7   0        5.95        5.75      4.00 o 
  11   7   0        0.00        0.80      4.87 o 
  -9   8   0       53.21       32.36     25.67 o 
  -8   8   0        0.27        2.60      4.50 o 
  -7   8   0      312.08      348.82     19.58 o 
  -6   8   0       34.32       40.76      5.42 o 
  -5   8   0      161.42      143.91      8.04 o 
  -4   8   0      379.35      380.61     18.71 o 
  -3   8   0      158.19      144.56      8.05 o 
  -2   8   0      101.05       95.63      7.25 o 
  -1   8   0        9.73       10.90      4.46 o 
   0   8   0        4.02        6.19      2.32 o 
   1   8   0      411.35      407.52     12.46 o 
   2   8   0       82.11       76.84      5.36 o 
   3   8   0        3.60        1.27      2.98 o 
   4   8   0      370.98      373.76     18.75 o 
   5   8   0     1111.97     1194.10     45.67 o 
   6   8   0       56.79       63.00     17.84 o 
   7   8   0      690.66      761.79     34.30 o 
   8   8   0       17.71       17.53      6.99 o 
   9   8   0       13.30       11.71      4.85 o 
  10   8   0       38.78       33.20     23.81 o 
  -8   9   0       43.98       42.59     28.20 o 
  -7   9   0       32.21       28.59     15.48 o 
  -6   9   0        8.21        4.51      3.70 o 
  -5   9   0      142.51      133.26     11.35 o 
  -4   9   0        6.51        8.51      3.63 o 
  -3   9   0      119.08      117.80      7.88 o 
  -2   9   0        7.13        4.95      2.31 o 
  -1   9   0        7.73        8.08      2.85 o 
   0   9   0      273.06      266.41     12.97 o 
   1   9   0        0.24        1.32      2.42 o 
   2   9   0      360.72      389.46     17.85 o 
   3   9   0       76.73       64.03      6.26 o 
   4   9   0      169.25      165.85      8.28 o 
   5   9   0      142.65      142.39      7.46 o 
   6   9   0     1058.50     1176.64     84.17 o 
   7   9   0       88.02       83.40      9.33 o 
   8   9   0      198.65      215.36     16.24 o 
   9   9   0        3.27        5.99     11.19 o 
  -7  10   0        1.57        4.22      3.64 o 
  -6  10   0       99.68      108.85     11.68 o 
  -5  10   0        0.08        2.04      2.75 o 
  -4  10   0       22.98       26.41     12.19 o 
  -3  10   0       72.13       60.97     21.96 o 
  -2  10   0       71.47       61.91     23.27 o 
  -1  10   0        1.20        1.05      1.83 o 
   0  10   0        6.31        9.17      4.82 o 
   1  10   0      172.47      165.36     11.10 o 
   2  10   0      155.21      157.37      9.22 o 
   3  10   0       59.47       56.45      7.05 o 
   4  10   0        8.71        6.07      3.84 o 
   5  10   0        5.57        3.62      3.49 o 
   6  10   0       40.58       30.20     14.62 o 
   7  10   0        2.07        1.26      3.39 o 
   8  10   0       80.65       71.81      9.82 o 
  -5  11   0      129.99      134.07     16.88 o 
  -4  11   0      157.79      167.61     14.66 o 
  -3  11   0        7.61       11.61      5.73 o 
  -2  11   0       37.51       38.49     14.95 o 
  -1  11   0        1.95        2.15      4.02 o 
   0  11   0       61.85       82.86     12.12 o 
   1  11   0       15.13       12.78      6.20 o 
   2  11   0      102.88       92.93      5.81 o 
   3  11   0        2.83        4.31      2.21 o 
   4  11   0        3.25        3.57      2.11 o 
   5  11   0        0.42        0.95      2.66 o 
   6  11   0      124.01      119.24     12.34 o 
   7  11   0        5.16        3.41      3.31 o 
  -3  12   0       62.36       72.24     12.83 o 
  -2  12   0       50.35       37.14     21.80 o 
  -1  12   0      126.67      142.29     15.13 o 
   0  12   0        5.54        2.60      5.05 o 
   1  12   0      137.65      137.43     10.91 o 
   2  12   0       27.32       23.00     13.56 o 
   3  12   0       14.86       12.71     10.75 o 
   4  12   0        0.42        1.80      2.90 o 
   5  12   0        0.30       -0.23      3.26 o 
  -5 -12   1      113.83      102.65      8.10 o 
  -4 -12   1       14.14        7.48      7.29 o 
  -3 -12   1       10.18        7.05      4.82 o 
  -2 -12   1       67.64       35.00     20.47 o 
  -1 -12   1        6.34        3.74      4.49 o 
   0 -12   1       57.29       52.48     18.22 o 
   1 -12   1       44.61       40.22     22.15 o 
   2 -12   1       18.93       23.82     11.33 o 
   3 -12   1        0.63        4.33      3.93 o 
  -7 -11   1       46.74       36.54     17.77 o 
  -6 -11   1        3.59        1.93      2.16 o 
  -5 -11   1        6.88        4.96      4.04 o 
  -4 -11   1      178.01      172.29     13.24 o 
  -3 -11   1       10.56        8.52      4.51 o 
  -2 -11   1        6.09        5.53      2.66 o 
  -1 -11   1       17.35       16.25      6.17 o 
   0 -11   1      195.11      192.01     12.42 o 
   1 -11   1       84.58       93.52     17.29 o 
   2 -11   1      191.95      201.10     15.81 o 
   3 -11   1        9.62        6.48      5.28 o 
   4 -11   1       10.01       12.40      6.38 o 
   5 -11   1        0.02        1.73      4.13 o 
  -8 -10   1       57.32       45.23     23.64 o 
  -7 -10   1      139.47      156.30     11.35 o 
  -6 -10   1       17.37       12.36      5.96 o 
  -5 -10   1        5.58        5.04      3.83 o 
  -4 -10   1       37.00       29.09     11.59 o 
  -3 -10   1       79.56       71.14      5.82 o 
  -2 -10   1       16.50       18.38      5.67 o 
  -1 -10   1        2.76        3.67      2.17 o 
   0 -10   1       38.98       42.15     12.75 o 
   1 -10   1      157.76      164.50     10.99 o 
   2 -10   1        7.85       15.27      3.29 o 
   3 -10   1       45.66       45.14     17.63 o 
   4 -10   1        1.89        4.23      3.45 o 
   5 -10   1        0.96        2.83      4.27 o 
   6 -10   1       90.09       83.46     28.53 o 
   7 -10   1       90.92       99.71     10.80 o 
  -9  -9   1      153.83      153.24     15.11 o 
  -8  -9   1        1.85        2.32      2.78 o 
  -7  -9   1       47.46       50.99     15.95 o 
  -6  -9   1       17.53       18.37      9.61 o 
  -5  -9   1      125.80      105.17      5.55 o 
  -4  -9   1      232.71      233.76     11.86 o 
  -3  -9   1        0.11        1.46      1.93 o 
  -2  -9   1       13.45       16.99      4.92 o 
  -1  -9   1       10.80       16.13      6.19 o 
   0  -9   1      163.26      150.87     10.46 o 
   1  -9   1       29.53       22.18      6.95 o 
   2  -9   1        5.38        4.35      2.82 o 
   3  -9   1      103.27       91.73      7.70 o 
   4  -9   1        8.74       10.05      4.43 o 
   5  -9   1       26.47       25.83     12.45 o 
   6  -9   1        3.69        3.78      5.67 o 
   7  -9   1      303.00      299.87     20.20 o 
   8  -9   1       24.65       26.46     15.38 o 
 -10  -8   1       71.35       64.15     46.10 o 
  -9  -8   1       22.42       21.67     11.43 o 
  -8  -8   1       82.57       86.73      9.60 o 
  -7  -8   1       46.99       52.20     18.05 o 
  -6  -8   1        3.86        2.46      5.36 o 
  -5  -8   1      218.74      215.71     12.30 o 
  -4  -8   1       19.97       17.45      4.80 o 
  -3  -8   1        0.93        1.95      2.21 o 
  -2  -8   1      207.77      190.39     10.17 o 
  -1  -8   1        0.13        1.86      2.03 o 
   0  -8   1      631.61      626.51     23.26 o 
   1  -8   1       17.17       13.33      4.49 o 
   2  -8   1        0.30        1.87      2.52 o 
   3  -8   1        2.09        1.48      2.08 o 
   4  -8   1      351.52      328.28     16.27 o 
   5  -8   1       98.88       92.42      7.02 o 
   6  -8   1        3.42        3.04      1.97 o 
   7  -8   1       25.38       24.17     12.01 o 
   8  -8   1      165.21      170.30     13.82 o 
   9  -8   1       15.83       14.82      9.93 o 
 -11  -7   1       33.01       27.88     19.92 o 
 -10  -7   1       92.68       86.57      7.30 o 
  -9  -7   1       21.73       23.34     13.71 o 
  -8  -7   1       14.64       14.18      7.92 o 
  -7  -7   1      263.84      279.11     17.60 o 
  -6  -7   1      150.77      162.02     14.15 o 
  -5  -7   1      277.20      299.61     14.76 o 
  -4  -7   1      590.87      616.51     19.71 o 
  -3  -7   1      111.14      108.03      7.86 o 
  -2  -7   1       47.75       49.35      4.08 o 
  -1  -7   1      210.26      234.36      8.66 o 
   0  -7   1      112.55      118.25      8.15 o 
   1  -7   1       94.71       97.67      6.44 o 
   2  -7   1       14.54       12.90      4.01 o 
   3  -7   1      885.77      861.87     46.73 o 
   4  -7   1     1075.47      978.69     50.75 o 
   5  -7   1      262.50      244.61     13.13 o 
   6  -7   1        1.75        0.87      2.87 o 
   7  -7   1       35.77       30.39      9.11 o 
   8  -7   1        5.17        4.77      3.75 o 
   9  -7   1       28.91       22.71     10.75 o 
  10  -7   1       14.56       11.98      9.62 o 
 -11  -6   1       25.48       17.10     12.67 o 
 -10  -6   1       20.41       16.29     12.57 o 
  -9  -6   1       31.27       29.29     13.56 o 
  -8  -6   1      234.11      236.10     13.98 o 
  -7  -6   1      113.61      120.03      9.42 o 
  -6  -6   1       36.28       36.30      1.97 o 
  -5  -6   1      294.59      305.97     10.97 o 
  -4  -6   1      519.09      524.97     11.65 o 
  -3  -6   1      657.03      704.82     22.49 o 
  -2  -6   1      550.23      611.31     12.33 o 
  -1  -6   1      481.41      512.47      9.74 o 
   0  -6   1        2.02        0.68      1.06 o 
   1  -6   1       21.52       32.37      4.00 o 
   2  -6   1      211.04      210.48      8.82 o 
   3  -6   1       23.15       22.21      5.30 o 
   4  -6   1        2.25        4.41      1.92 o 
   5  -6   1       35.27       33.37      6.16 o 
   6  -6   1      443.68      447.41     23.02 o 
   7  -6   1        6.04        5.47      3.45 o 
   8  -6   1       10.58        9.71      4.29 o 
   9  -6   1        1.62        1.93      2.93 o 
  10  -6   1        2.08        1.97      2.86 o 
 -12  -5   1       84.79       82.32     13.65 o 
 -11  -5   1       20.19       14.84     10.16 o 
 -10  -5   1       59.25       58.47      7.70 o 
  -9  -5   1       40.61       42.52      6.37 o 
  -8  -5   1      112.89      111.09      6.93 o 
  -7  -5   1        9.32        7.60      4.12 o 
  -6  -5   1       86.31       77.61      6.04 o 
  -5  -5   1      587.67      626.68     10.96 o 
  -4  -5   1       25.14       25.53      1.83 o 
  -3  -5   1       12.64       18.46      2.35 o 
  -2  -5   1       94.41       96.50      4.68 o 
  -1  -5   1     2080.26     2195.43     32.89 o 
   0  -5   1        7.61        5.91      1.78 o 
   1  -5   1     1186.30     1315.13     20.10 o 
   2  -5   1      876.17      887.34     14.86 o 
   3  -5   1      141.13      125.56      6.10 o 
   4  -5   1      116.94      116.31      5.83 o 
   5  -5   1      210.60      214.07     12.23 o 
   6  -5   1       31.76       32.26     10.74 o 
   7  -5   1        7.43        5.89      2.75 o 
   8  -5   1      344.04      349.77     14.67 o 
   9  -5   1        9.58       10.05      5.56 o 
  10  -5   1       47.01       28.08     11.48 o 
  11  -5   1       53.31       65.86      7.91 o 
 -12  -4   1        5.75        3.65      3.05 o 
 -11  -4   1       10.57       12.91      6.48 o 
 -10  -4   1        0.18       -0.06      3.40 o 
  -9  -4   1       96.86      103.20      7.52 o 
  -8  -4   1     1596.25     1596.65     69.40 o 
  -7  -4   1       29.66       26.21      5.40 o 
  -6  -4   1      355.77      382.50     19.70 o 
  -5  -4   1       43.04       42.07      3.28 o 
  -4  -4   1      102.07      105.76      4.41 o 
  -3  -4   1       40.44       37.02      1.56 o 
  -2  -4   1       20.00       18.93      1.39 o 
  -1  -4   1     2095.44     2166.71     27.57 o 
   0  -4   1      101.68       96.55      2.75 o 
   1  -4   1      518.19      544.13      9.90 o 
   2  -4   1      987.85     1042.66     25.19 o 
   3  -4   1     3004.87     3318.92     59.74 o 
   4  -4   1        2.40        4.96      2.55 o 
   5  -4   1       99.91      126.63      6.61 o 
   6  -4   1       27.71       29.47      9.75 o 
   7  -4   1        0.07        2.43      2.21 o 
   8  -4   1       38.32       35.36     14.18 o 
   9  -4   1      127.25      138.71      8.51 o 
  10  -4   1      402.46      421.04     16.88 o 
  11  -4   1      319.79      361.03     15.45 o 
 -12  -3   1       18.19       17.90     10.21 o 
 -11  -3   1       79.20       82.36      7.18 o 
 -10  -3   1      189.56      180.88     25.73 o 
  -9  -3   1       59.45       52.05      7.53 o 
  -8  -3   1      243.81      230.86     37.07 o 
  -7  -3   1       27.99       30.53      5.96 o 
  -6  -3   1      281.64      278.79     14.72 o 
  -5  -3   1     1180.12     1389.10     61.61 o 
  -4  -3   1       10.97       18.39      3.46 o 
  -3  -3   1      250.29      246.21      6.59 o 
  -2  -3   1       12.36       11.70      1.19 o 
  -1  -3   1      714.49      682.92      8.84 o 
   0  -3   1     1301.57     1337.30     15.65 o 
   1  -3   1       22.26       23.50      1.29 o 
   2  -3   1       35.21       32.13      1.58 o 
   3  -3   1        2.06        6.04      1.48 o 
   4  -3   1       27.54       25.60      1.94 o 
   5  -3   1      210.81      226.00     10.39 o 
   6  -3   1       51.43       56.57      4.34 o 
   7  -3   1        0.70        1.16      2.63 o 
   8  -3   1      219.80      224.25     12.99 o 
   9  -3   1        1.80        2.02      2.57 o 
  10  -3   1      122.67      139.50      7.89 o 
  11  -3   1       22.44       24.86     11.97 o 
  12  -3   1       92.91       85.54      7.98 o 
 -12  -2   1      122.11      134.16      9.15 o 
 -11  -2   1       71.29       83.78      7.32 o 
 -10  -2   1       32.61       30.05     12.68 o 
  -9  -2   1       88.91       74.10      9.20 o 
  -8  -2   1      762.28      758.08     25.73 o 
  -7  -2   1       36.81       33.76      3.74 o 
  -6  -2   1      204.16      218.17      9.42 o 
  -5  -2   1      172.60      190.98      6.29 o 
  -4  -2   1      130.15      145.58      9.06 o 
  -3  -2   1      853.72      876.62     14.77 o 
  -2  -2   1        1.48        1.63      0.53 o 
  -1  -2   1     6121.64     5479.38     33.89 o 
   0  -2   1     3981.87     3643.93     19.23 o 
   1  -2   1      757.28      724.21     11.17 o 
   2  -2   1        2.97        5.23      1.35 o 
   3  -2   1     2575.63     2495.05     20.11 o 
   4  -2   1       18.04       22.38      1.90 o 
   5  -2   1       64.10       78.75      5.38 o 
   6  -2   1       17.73       22.81      6.15 o 
   7  -2   1       45.20       39.52      3.65 o 
   8  -2   1      714.77      748.98     26.48 o 
   9  -2   1        5.64        4.64      2.37 o 
  10  -2   1        1.11        5.95      4.12 o 
  11  -2   1       35.56       37.31     10.91 o 
  12  -2   1      252.51      278.21     24.95 o 
 -12  -1   1        8.29        6.93      9.15 o 
 -11  -1   1       26.39       18.28     10.36 o 
 -10  -1   1      362.33      362.07     28.60 o 
  -9  -1   1      132.45      112.25      5.30 o 
  -8  -1   1       77.04       86.65      3.39 o 
  -7  -1   1       18.39       19.50      3.34 o 
  -6  -1   1      621.59      606.46     13.76 o 
  -5  -1   1       59.69       74.03      3.38 o 
  -4  -1   1       52.15       67.62      2.61 o 
  -3  -1   1      209.42      202.34      3.63 o 
  -2  -1   1     1202.39     1082.00     53.66 o 
  -1  -1   1        3.12        3.26      0.40 o 
   0  -1   1     2603.78     2208.04     45.04 o 
   1  -1   1       88.36       80.01      1.98 o 
   2  -1   1     2655.62     2396.43     36.01 o 
   3  -1   1        9.57       15.14      1.70 o 
   4  -1   1       34.18       33.41      2.10 o 
   5  -1   1      858.98      952.49     16.41 o 
   6  -1   1      128.45      147.25      7.36 o 
   7  -1   1      428.99      455.45     12.82 o 
   8  -1   1       34.41       36.65     10.29 o 
   9  -1   1       27.60       30.99      8.36 o 
  10  -1   1      155.09      155.53     10.37 o 
  11  -1   1       30.12       33.29     14.69 o 
  12  -1   1       77.73       64.63      9.01 o 
 -12   0   1      226.06      223.18     14.82 o 
 -11   0   1        6.80        4.00      3.47 o 
 -10   0   1       34.75       26.18      7.52 o 
  -9   0   1      182.82      158.60      9.11 o 
  -8   0   1      737.63      753.02     23.19 o 
  -7   0   1        3.73        2.94      1.39 o 
  -6   0   1      220.61      195.44      8.05 o 
  -5   0   1     1135.11     1276.26     21.61 o 
  -4   0   1        7.37       10.90      2.42 o 
  -3   0   1      126.21      117.02      3.01 o 
  -2   0   1     4745.95     4101.36     38.56 o 
  -1   0   1     2559.25     2304.13     43.82 o 
   1   0   1     2306.68     1996.55     19.10 o 
   2   0   1     1828.65     1733.63     35.27 o 
   3   0   1        7.57       10.25      1.12 o 
   4   0   1      328.82      334.52      6.30 o 
   5   0   1     2094.37     2224.52     27.35 o 
   6   0   1      224.37      208.25      7.94 o 
   7   0   1       44.27       42.33      2.77 o 
   8   0   1       88.65       81.79      4.45 o 
   9   0   1        4.79        7.46      3.28 o 
  10   0   1       64.82       75.81      5.18 o 
  11   0   1       73.69       77.61      8.77 o 
  12   0   1        8.35       10.44      5.26 o 
 -12   1   1       14.32       23.88     13.85 o 
 -11   1   1        0.67        0.38      3.59 o 
 -10   1   1       95.26       92.10      6.17 o 
  -9   1   1      258.54      243.40     13.17 o 
  -8   1   1      189.46      184.83     11.64 o 
  -7   1   1      520.28      526.97     13.72 o 
  -6   1   1        5.57        8.40      2.40 o 
  -5   1   1       63.04       61.62      3.64 o 
  -4   1   1     1188.51     1279.76     30.97 o 
  -3   1   1     7403.12     6799.00     48.15 o 
  -2   1   1        7.30        9.98      1.74 o 
  -1   1   1      537.65      493.40      9.68 o 
   0   1   1      342.54      337.55      5.05 o 
   1   1   1       97.07       88.63      1.98 o 
   2   1   1     1524.54     1387.53     25.39 o 
   3   1   1       79.32       74.34      2.08 o 
   4   1   1     2858.19     2823.31     20.19 o 
   5   1   1      477.46      511.70     10.01 o 
   6   1   1       39.59       45.50      2.26 o 
   7   1   1      143.29      129.16      6.12 o 
   8   1   1     1987.75     2002.75     87.48 o 
   9   1   1        0.10        1.16      1.26 o 
  10   1   1        0.16        1.83      2.28 o 
  11   1   1       20.32       22.25     10.01 o 
  12   1   1       22.31       17.09      8.66 o 
 -12   2   1        1.73        3.99      2.57 o 
 -11   2   1        8.84       13.35      5.96 o 
 -10   2   1        9.77       11.98      4.15 o 
  -9   2   1       57.92       67.81      5.88 o 
  -8   2   1      196.60      196.28     12.49 o 
  -7   2   1       10.44       14.07      4.31 o 
  -6   2   1      794.85      855.75     19.66 o 
  -5   2   1      447.97      490.46     15.16 o 
  -4   2   1      108.92      105.71      3.52 o 
  -3   2   1       20.79       23.32      1.46 o 
  -2   2   1      348.66      348.10      5.05 o 
  -1   2   1     4833.00     4339.13     75.35 o 
   1   2   1     3334.31     3017.36     46.08 o 
   2   2   1    15606.52    13768.02    995.32 o 
   3   2   1      734.43      726.10      9.42 o 
   4   2   1     1419.40     1472.53     23.60 o 
   5   2   1       60.97       51.02      2.28 o 
   6   2   1      174.37      154.43      5.41 o 
   7   2   1      100.39       83.39      5.43 o 
   8   2   1       98.74       92.95      3.45 o 
   9   2   1      582.74      591.80     18.06 o 
  10   2   1      136.95      129.69      7.57 o 
  11   2   1        0.12        1.38      2.17 o 
  12   2   1      113.16      128.07      8.81 o 
 -12   3   1       94.49      102.56      9.17 o 
 -11   3   1       16.95       14.92      6.53 o 
 -10   3   1      105.59      107.85      8.13 o 
  -9   3   1      123.82      113.11      6.66 o 
  -8   3   1      134.25      138.71      8.03 o 
  -7   3   1      210.86      194.53     10.01 o 
  -6   3   1      327.76      322.63     14.10 o 
  -5   3   1       86.96       88.37      6.20 o 
  -4   3   1       60.66       53.34      3.25 o 
  -3   3   1       85.00       76.47      3.43 o 
  -2   3   1      377.09      385.74      5.67 o 
  -1   3   1     4493.17     4244.00     64.80 o 
   0   3   1      614.63      629.07     26.81 o 
   1   3   1      471.85      443.34      6.11 o 
   2   3   1     1668.60     1635.20     18.95 o 
   3   3   1      875.92      836.99     14.04 o 
   4   3   1      490.83      511.43      9.50 o 
   5   3   1        0.58        1.46      0.47 o 
   6   3   1      677.32      690.07     15.40 o 
   7   3   1      351.25      352.87     12.05 o 
   8   3   1       34.89       25.91      9.53 o 
   9   3   1       22.11       27.74     11.45 o 
  10   3   1        4.42        7.33      3.92 o 
  11   3   1        1.17        1.59      2.56 o 
  12   3   1       12.50        7.84      7.37 o 
 -11   4   1       63.03       74.16      7.26 o 
 -10   4   1       18.84       18.07      6.28 o 
  -9   4   1        9.58       11.31      4.79 o 
  -8   4   1      533.50      530.61     22.99 o 
  -7   4   1       48.64       66.42     15.03 o 
  -6   4   1      434.92      430.68     13.49 o 
  -5   4   1       41.53       48.96      5.06 o 
  -4   4   1       44.82       49.51      3.71 o 
  -3   4   1      747.37      897.88     14.07 o 
  -2   4   1       47.96       44.71      2.74 o 
  -1   4   1     2235.39     2364.01     49.57 o 
   0   4   1      475.53      473.53      8.68 o 
   1   4   1      673.97      651.39     12.97 o 
   2   4   1      338.15      329.85      6.36 o 
   3   4   1      208.67      212.70      5.41 o 
   4   4   1       22.16       25.06      1.38 o 
   5   4   1      491.99      515.15     10.10 o 
   6   4   1       32.15       27.05      1.58 o 
   7   4   1      207.34      201.22      3.08 o 
   8   4   1      105.56       95.67      7.13 o 
   9   4   1      255.37      256.16     16.18 o 
  10   4   1      152.97      134.75     12.12 o 
  11   4   1       44.30       32.27     16.66 o 
  12   4   1       18.78       19.06     19.29 o 
 -11   5   1       18.27       18.03      8.99 o 
 -10   5   1       18.84       25.70     12.90 o 
  -9   5   1       84.25       80.76      8.98 o 
  -8   5   1      628.32      633.83     31.53 o 
  -7   5   1        9.98       17.06      5.38 o 
  -6   5   1      309.47      317.06     16.85 o 
  -5   5   1      196.04      197.69     11.24 o 
  -4   5   1       57.15       59.27      4.37 o 
  -3   5   1      803.59      788.32     13.32 o 
  -2   5   1      434.77      502.84     11.38 o 
  -1   5   1        2.57        2.58      0.84 o 
   0   5   1      145.34      165.83      7.24 o 
   1   5   1     2328.71     2445.76     30.73 o 
   2   5   1       64.47       62.44      2.68 o 
   3   5   1      918.67      987.05     14.52 o 
   4   5   1      100.76       91.23      5.19 o 
   5   5   1        0.72        1.24      0.61 o 
   6   5   1      183.08      189.06      8.44 o 
   7   5   1       39.22       36.00     14.28 o 
   8   5   1      381.69      426.58     25.22 o 
   9   5   1       81.95       72.08      8.51 o 
  10   5   1       10.64        8.47      5.72 o 
  11   5   1       28.15       32.99     19.50 o 
  12   5   1        7.80        0.42      4.47 o 
 -10   6   1      101.63       90.01      8.59 o 
  -9   6   1        2.38        0.74      2.39 o 
  -8   6   1      371.78      373.88     18.25 o 
  -7   6   1       95.52      102.43      7.09 o 
  -6   6   1       97.11       93.88      6.06 o 
  -5   6   1      960.16     1024.08     37.04 o 
  -4   6   1      107.35      107.32      5.62 o 
  -3   6   1       91.62      104.78      5.80 o 
  -2   6   1      152.23      151.37      6.67 o 
  -1   6   1        0.35        2.11      0.87 o 
   0   6   1        6.50        6.82      2.25 o 
   1   6   1       16.99       23.81      2.02 o 
   2   6   1       14.46       23.71      6.25 o 
   3   6   1      470.59      502.32     10.74 o 
   4   6   1      109.18      108.20      5.14 o 
   5   6   1      138.84      143.57      7.11 o 
   6   6   1      208.67      210.61      8.60 o 
   7   6   1       38.26       35.46     16.87 o 
   8   6   1       92.19       89.74      7.67 o 
   9   6   1      198.20      198.09     16.80 o 
  10   6   1      349.66      338.19     19.33 o 
  11   6   1        0.73       -0.09      7.37 o 
 -10   7   1       71.52       74.27     10.94 o 
  -9   7   1       17.79       14.42      6.96 o 
  -8   7   1       93.92       83.28     30.73 o 
  -7   7   1       21.04       19.62      6.96 o 
  -6   7   1       70.71       77.30      5.98 o 
  -5   7   1      234.13      232.19     11.77 o 
  -4   7   1      342.98      373.74     18.37 o 
  -3   7   1       40.69       53.19      3.09 o 
  -2   7   1      903.14      895.51     19.52 o 
  -1   7   1      109.45       98.00      5.44 o 
   0   7   1        4.77        5.66      2.05 o 
   1   7   1        9.38        7.67      2.58 o 
   2   7   1        3.29        4.48      1.74 o 
   3   7   1      507.80      531.74     13.70 o 
   4   7   1      417.67      471.00     16.45 o 
   5   7   1        8.52        7.74      2.74 o 
   6   7   1      556.61      586.97     23.57 o 
   7   7   1      443.90      467.90     24.93 o 
   8   7   1       75.88       85.05      7.17 o 
   9   7   1      275.79      293.21     17.27 o 
  10   7   1       18.22       24.18     17.61 o 
  11   7   1        1.07        2.48      6.16 o 
  -9   8   1        0.32        0.86      5.09 o 
  -8   8   1        1.13        3.24      2.96 o 
  -7   8   1        0.89        0.83      4.71 o 
  -6   8   1        2.22        4.50      2.85 o 
  -5   8   1      131.67      120.89      6.58 o 
  -4   8   1      563.60      538.53     16.44 o 
  -3   8   1      121.85      118.74      6.60 o 
  -2   8   1      822.79      866.31     30.53 o 
  -1   8   1      382.49      370.76     21.44 o 
   0   8   1       81.38       87.82      4.71 o 
   1   8   1       60.26       61.14      4.71 o 
   2   8   1      279.07      279.11     13.99 o 
   3   8   1       92.23       96.69      7.04 o 
   4   8   1       32.77       28.74      4.20 o 
   5   8   1      524.06      557.41     15.99 o 
   6   8   1      340.22      355.57     23.92 o 
   7   8   1       87.37       78.40      7.75 o 
   8   8   1       20.77       18.92      8.34 o 
   9   8   1      200.07      198.83     13.29 o 
  10   8   1       46.45       31.65     30.01 o 
  -8   9   1        2.73        1.59      4.24 o 
  -7   9   1       55.72       57.65     24.45 o 
  -6   9   1        7.34        4.82      4.75 o 
  -5   9   1        2.52        2.11      3.05 o 
  -4   9   1      290.99      256.50     13.55 o 
  -3   9   1       15.06       10.04      4.31 o 
  -2   9   1        3.15        2.85      1.90 o 
  -1   9   1      122.99      125.94      6.12 o 
   0   9   1        2.81        4.54      2.35 o 
   1   9   1        6.86        4.28      2.64 o 
   2   9   1       14.78       17.18      6.17 o 
   3   9   1        1.10        2.20      1.34 o 
   4   9   1       95.52       89.86      4.92 o 
   5   9   1      113.23      117.19      5.88 o 
   6   9   1       21.99       21.87      8.92 o 
   7   9   1      152.41      158.88     12.29 o 
   8   9   1       44.66       39.81     17.38 o 
   9   9   1        0.37        0.80      3.37 o 
  -7  10   1       81.89       68.99     28.63 o 
  -6  10   1       84.45       79.35     32.42 o 
  -5  10   1       32.70       22.39     13.78 o 
  -4  10   1        0.14        3.55      3.48 o 
  -3  10   1        4.07        7.37      3.48 o 
  -2  10   1       13.01       12.48      7.11 o 
  -1  10   1       10.70       12.44      5.56 o 
   0  10   1       73.47       60.76      6.10 o 
   1  10   1       25.07       24.36      8.92 o 
   2  10   1       32.50       26.22     11.72 o 
   3  10   1        0.35        1.64      2.01 o 
   4  10   1       53.58       60.96      4.48 o 
   5  10   1      120.35      119.11      5.94 o 
   6  10   1       52.87       55.06      8.95 o 
   7  10   1        2.54        0.95      1.96 o 
   8  10   1        1.46        0.68      2.55 o 
   9  10   1       99.57       82.76     22.31 o 
  -5  11   1       24.52       26.00     14.07 o 
  -4  11   1        0.04        4.14      3.93 o 
  -3  11   1        0.01        0.31      3.04 o 
  -2  11   1        7.76        6.17      4.41 o 
  -1  11   1       66.36       61.29     21.67 o 
   0  11   1      250.12      250.47     15.14 o 
   1  11   1        4.62        2.74      3.12 o 
   2  11   1       32.96       24.20     12.01 o 
   3  11   1        6.41        6.10      3.46 o 
   4  11   1        1.60        2.70      1.69 o 
   5  11   1        1.99        2.02      2.42 o 
   6  11   1      142.50      148.90     10.89 o 
   7  11   1       30.84       23.11     12.76 o 
  -3  12   1       26.58       16.22      9.78 o 
  -2  12   1        0.15        2.79      3.18 o 
  -1  12   1        0.92        1.31      4.69 o 
   0  12   1       38.07       43.51     25.74 o 
   1  12   1       76.16       93.24     13.49 o 
   2  12   1        9.14        7.46      4.94 o 
   3  12   1      105.63      115.01      8.72 o 
   4  12   1       53.15       40.22     25.87 o 
   5  12   1        0.98        2.13      4.92 o 
  -4 -12   2        9.04        6.46      4.48 o 
  -3 -12   2        5.90        8.55      8.55 o 
  -2 -12   2        0.09        2.10      2.73 o 
  -1 -12   2       16.34       19.98     12.01 o 
   0 -12   2        3.74        7.12      6.31 o 
   1 -12   2       27.42       22.14     17.13 o 
   2 -12   2       40.51       41.43     25.78 o 
   3 -12   2       53.28       57.35     29.28 o 
  -7 -11   2       14.31        9.19      7.09 o 
  -6 -11   2        0.19        1.78      3.15 o 
  -5 -11   2        0.41        1.19      3.10 o 
  -4 -11   2       16.27       11.29      5.21 o 
  -3 -11   2       20.80       12.51      6.40 o 
  -2 -11   2       38.23       27.77     12.27 o 
  -1 -11   2       79.99       58.19      7.22 o 
   0 -11   2        5.50        6.43      3.43 o 
   1 -11   2       12.73       14.48      5.34 o 
   2 -11   2      439.49      507.53     36.47 o 
   3 -11   2      199.99      231.70     20.21 o 
   4 -11   2        5.25        7.82      5.70 o 
   5 -11   2       43.01       29.36     21.80 o 
  -8 -10   2       29.06       19.44     11.29 o 
  -7 -10   2        6.13        7.66      4.91 o 
  -6 -10   2       26.88       19.89      9.89 o 
  -5 -10   2      152.83      148.76      9.68 o 
  -4 -10   2       10.15        8.71      3.56 o 
  -3 -10   2      371.97      384.02     16.69 o 
  -2 -10   2       95.19       90.61      6.89 o 
  -1 -10   2        3.15        2.70      2.09 o 
   0 -10   2      244.35      203.51     13.48 o 
   1 -10   2       17.90       12.16      4.19 o 
   2 -10   2       19.08       16.16      7.90 o 
   3 -10   2        6.56        6.64      6.32 o 
   4 -10   2       18.68       13.05      7.75 o 
   5 -10   2       49.42       41.85     21.19 o 
   6 -10   2        9.99        9.33      6.55 o 
   7 -10   2       47.28       41.65     25.33 o 
  -9  -9   2      368.67      401.88     34.16 o 
  -8  -9   2        0.09        1.19      3.63 o 
  -7  -9   2        4.93        2.50      3.68 o 
  -6  -9   2        8.25        8.74      4.00 o 
  -5  -9   2        7.68        6.63      3.35 o 
  -4  -9   2       43.38       37.23     11.93 o 
  -3  -9   2       39.65       34.92      5.42 o 
  -2  -9   2      225.01      221.94     11.52 o 
  -1  -9   2      872.42      878.04     25.37 o 
   0  -9   2      616.08      659.51     19.20 o 
   1  -9   2      314.02      311.50     15.00 o 
   2  -9   2       95.02       79.82      8.08 o 
   3  -9   2      137.61      131.23      6.94 o 
   4  -9   2       49.76       47.99      6.02 o 
   5  -9   2       19.80       17.95      9.34 o 
   6  -9   2       52.25       52.91     22.77 o 
   7  -9   2       13.95       13.22      8.45 o 
   8  -9   2       33.56       40.81     26.13 o 
 -10  -8   2       73.87       77.38      9.69 o 
  -9  -8   2       21.56       24.01     14.05 o 
  -8  -8   2       17.64       15.78      7.93 o 
  -7  -8   2       90.94       89.72      8.92 o 
  -6  -8   2        0.26        1.30      2.53 o 
  -5  -8   2      636.16      637.33     31.16 o 
  -4  -8   2       79.89       83.77      5.52 o 
  -3  -8   2       71.38       71.94      5.37 o 
  -2  -8   2      235.83      226.51     12.57 o 
  -1  -8   2      166.14      168.38      9.85 o 
   0  -8   2       35.01       29.38     10.60 o 
   1  -8   2       58.01       53.01     13.79 o 
   2  -8   2       50.72       47.83     10.87 o 
   3  -8   2       22.88       27.86      9.03 o 
   4  -8   2      107.66      104.80      5.96 o 
   5  -8   2       33.59       35.43      5.17 o 
   6  -8   2       89.68       92.88      6.98 o 
   7  -8   2       77.57       76.85      6.55 o 
   8  -8   2      298.77      334.28     21.01 o 
   9  -8   2       47.62       49.50     27.37 o 
 -11  -7   2       76.90       79.77     30.81 o 
 -10  -7   2        0.85        2.44      3.13 o 
  -9  -7   2      106.09      108.36      8.00 o 
  -8  -7   2       95.50       78.86      8.25 o 
  -7  -7   2      330.87      358.81     25.69 o 
  -6  -7   2       21.39       25.31      8.50 o 
  -5  -7   2      149.63      144.77      7.18 o 
  -4  -7   2       16.42       17.29      2.55 o 
  -3  -7   2       76.40       72.43      4.31 o 
  -2  -7   2       17.06       17.18      5.81 o 
  -1  -7   2      110.16       97.95      6.48 o 
   0  -7   2       65.01       66.63      4.02 o 
   1  -7   2        2.64        2.77      4.21 o 
   2  -7   2      622.35      634.69     17.27 o 
   3  -7   2      308.22      328.77     15.10 o 
   4  -7   2      193.82      200.49     11.83 o 
   5  -7   2       22.24       19.31      8.91 o 
   6  -7   2       71.73       74.41      7.91 o 
   7  -7   2      387.80      367.55     16.51 o 
   8  -7   2       78.79       68.38     14.04 o 
   9  -7   2       21.58       14.31      7.69 o 
  10  -7   2       17.69       11.28      9.13 o 
 -11  -6   2       69.65       55.24      7.37 o 
 -10  -6   2       20.82       15.38      7.00 o 
  -9  -6   2       11.42       10.91      5.83 o 
  -8  -6   2        5.40        3.75      2.26 o 
  -7  -6   2      161.15      163.54     11.78 o 
  -6  -6   2       60.83       62.74      7.56 o 
  -5  -6   2       69.34       70.24      2.23 o 
  -4  -6   2       84.74       85.33      3.56 o 
  -3  -6   2       81.34       80.69      4.63 o 
  -2  -6   2       96.99      119.43      5.21 o 
  -1  -6   2     2813.98     3088.62     53.99 o 
   0  -6   2      215.06      226.39     11.35 o 
   1  -6   2      215.15      244.01      9.28 o 
   2  -6   2       62.16       66.05      5.41 o 
   3  -6   2       40.45       41.21      7.61 o 
   4  -6   2       91.50       95.34      5.10 o 
   5  -6   2      267.21      272.03     15.04 o 
   6  -6   2       77.91       78.36      6.07 o 
   7  -6   2        0.08        1.24      3.04 o 
   8  -6   2       79.99       78.87      6.44 o 
   9  -6   2        4.70        3.76      2.56 o 
  10  -6   2       66.75       59.14      8.99 o 
 -11  -5   2        0.19       -0.87      3.77 o 
 -10  -5   2      172.78      171.65     13.03 o 
  -9  -5   2       34.25       37.13      6.13 o 
  -8  -5   2      222.11      231.43     14.42 o 
  -7  -5   2      139.55      136.26     11.15 o 
  -6  -5   2      278.20      287.45     16.26 o 
  -5  -5   2       66.80       66.53      1.37 o 
  -4  -5   2      199.29      197.79      7.63 o 
  -3  -5   2       30.77       36.37      2.71 o 
  -2  -5   2      491.66      509.33     11.61 o 
  -1  -5   2      510.57      556.42     11.28 o 
   0  -5   2       32.50       33.79      2.18 o 
   1  -5   2        1.30        1.53      1.16 o 
   2  -5   2      906.50      992.87     15.42 o 
   3  -5   2      372.43      353.34     11.66 o 
   4  -5   2       69.06       55.90      4.81 o 
   5  -5   2      104.00      102.70      6.84 o 
   6  -5   2      514.86      526.26     23.27 o 
   7  -5   2     1088.66     1085.53     28.46 o 
   8  -5   2        0.22        2.75      2.55 o 
   9  -5   2        4.48        5.10      2.96 o 
  10  -5   2       35.38       26.39     10.01 o 
  11  -5   2      129.74      157.86      8.63 o 
 -12  -4   2        0.58        1.76      2.60 o 
 -11  -4   2       44.13       32.98     17.36 o 
 -10  -4   2        0.25        1.88      3.26 o 
  -9  -4   2       28.79       26.13      9.76 o 
  -8  -4   2     1027.31     1055.02     44.34 o 
  -7  -4   2      226.69      244.28     16.58 o 
  -6  -4   2        0.18        0.51      2.05 o 
  -5  -4   2     1564.43     1715.75     39.96 o 
  -4  -4   2      331.69      316.30     11.35 o 
  -3  -4   2       32.07       36.50      1.88 o 
  -2  -4   2        1.33        1.33      0.55 o 
  -1  -4   2      151.57      158.05      3.73 o 
   0  -4   2     2386.40     2514.70     30.94 o 
   1  -4   2        1.42        4.33      1.43 o 
   2  -4   2      372.71      375.03      6.79 o 
   3  -4   2     1231.29     1309.10     21.74 o 
   4  -4   2        3.98        4.57      1.97 o 
   5  -4   2        7.25        5.52      2.22 o 
   6  -4   2      847.91      820.66     23.69 o 
   7  -4   2       30.46       30.54      8.47 o 
   8  -4   2        0.03        2.27      5.69 o 
   9  -4   2      221.97      215.75     14.88 o 
  10  -4   2        1.91        1.63      2.05 o 
  11  -4   2       41.31       51.02      8.77 o 
 -12  -3   2       31.83       23.95     12.98 o 
 -11  -3   2        0.14        2.48      3.15 o 
 -10  -3   2       15.51       17.93      6.88 o 
  -9  -3   2      164.14      162.92     10.85 o 
  -8  -3   2       13.67       17.27      7.03 o 
  -7  -3   2       32.81       38.80      4.89 o 
  -6  -3   2      178.26      166.46     10.43 o 
  -5  -3   2        0.08        1.09      2.86 o 
  -4  -3   2      218.84      244.34      9.47 o 
  -3  -3   2        1.11        3.42      0.74 o 
  -2  -3   2        5.32        5.96      1.06 o 
  -1  -3   2     1515.94     1559.03     22.67 o 
   0  -3   2      406.62      387.25      5.63 o 
   1  -3   2       27.79       49.52      6.45 o 
   2  -3   2     1010.01      948.37     40.30 o 
   3  -3   2       20.40       21.34      2.10 o 
   4  -3   2      444.59      502.62     18.49 o 
   5  -3   2       84.27       93.55      6.52 o 
   6  -3   2        8.96       11.09      3.27 o 
   7  -3   2      889.25      852.57     21.41 o 
   8  -3   2       53.50       47.26      6.98 o 
   9  -3   2       76.63       71.13      7.34 o 
  10  -3   2       41.93       46.46      7.28 o 
  11  -3   2        7.63        8.22      3.84 o 
  12  -3   2       33.51       27.11     14.15 o 
 -12  -2   2       22.72       23.55     10.70 o 
 -11  -2   2       56.99       54.24      9.82 o 
 -10  -2   2       51.28       51.53     17.88 o 
  -9  -2   2      109.91       93.37      9.39 o 
  -8  -2   2      214.03      195.52      9.24 o 
  -7  -2   2        6.90        7.52      0.65 o 
  -6  -2   2       85.78       76.65      6.16 o 
  -5  -2   2      475.60      518.87     17.33 o 
  -4  -2   2      155.64      160.04      5.89 o 
  -3  -2   2       75.87       67.39      2.96 o 
  -2  -2   2      742.95      698.63     10.22 o 
  -1  -2   2        5.60        7.34      1.22 o 
   0  -2   2     2236.70     1970.83     30.58 o 
   1  -2   2        0.13        1.18      0.85 o 
   2  -2   2      329.48      300.33      5.10 o 
   3  -2   2      493.50      498.83     10.61 o 
   4  -2   2      730.63      731.24     20.23 o 
   5  -2   2      174.92      171.92      7.44 o 
   6  -2   2       10.84       15.50      4.37 o 
   7  -2   2        0.43        1.07      2.80 o 
   8  -2   2      129.50      132.07      6.84 o 
   9  -2   2        2.82        5.02      2.34 o 
  10  -2   2      140.60      156.57     10.74 o 
  11  -2   2        5.51        4.03      2.83 o 
  12  -2   2        5.17        1.34      2.21 o 
 -12  -1   2       13.60       14.70      9.60 o 
 -11  -1   2      452.07      425.05     22.58 o 
 -10  -1   2      435.55      462.97     23.82 o 
  -9  -1   2      407.66      430.17     18.99 o 
  -8  -1   2       14.26       12.57      3.26 o 
  -7  -1   2      874.88      868.18     18.06 o 
  -6  -1   2      596.80      622.55      8.20 o 
  -5  -1   2      384.36      387.54     10.96 o 
  -4  -1   2     1307.18     1370.40     42.56 o 
  -3  -1   2     6803.19     6540.77    247.53 o 
  -2  -1   2    20771.21    20270.27   1033.89 o 
  -1  -1   2     1247.49     1071.30     23.32 o 
   0  -1   2      104.08       90.35      2.17 o 
   1  -1   2       41.27       32.14      1.17 o 
   2  -1   2      143.37      138.12      3.32 o 
   3  -1   2      129.82      135.69      3.58 o 
   4  -1   2      521.44      486.00     14.60 o 
   5  -1   2      774.34      788.09      9.63 o 
   6  -1   2        8.22       17.91      5.94 o 
   7  -1   2       10.49        8.99      2.86 o 
   8  -1   2      441.56      463.23     23.00 o 
   9  -1   2       18.01       19.56      4.76 o 
  10  -1   2       13.65        8.93      3.51 o 
  11  -1   2       37.45       36.13     11.08 o 
  12  -1   2      201.49      249.63     15.65 o 
 -12   0   2       20.40       12.41      7.90 o 
 -11   0   2      226.98      206.81     13.68 o 
 -10   0   2       94.45       82.76      8.96 o 
  -9   0   2      136.82      119.52      5.69 o 
  -8   0   2      770.18      712.24     46.33 o 
  -7   0   2       38.71       39.13      5.08 o 
  -6   0   2      105.70       98.69      5.92 o 
  -5   0   2       82.96      101.64      4.83 o 
  -4   0   2     1820.45     1943.74     22.91 o 
  -3   0   2     2365.10     2290.47     70.06 o 
  -2   0   2     7693.58     6866.57     70.52 o 
  -1   0   2     1060.94      917.19      5.18 o 
   0   0   2     3700.68     3326.40     13.50 o 
   1   0   2      504.03      486.88      7.87 o 
   3   0   2       19.60       17.17      1.07 o 
   4   0   2      164.24      152.01      3.61 o 
   5   0   2      369.15      412.69      8.49 o 
   6   0   2       21.04       16.16      4.99 o 
   7   0   2      215.45      206.92     11.28 o 
   8   0   2      278.82      275.21     12.66 o 
   9   0   2      198.85      196.11     10.10 o 
  10   0   2        1.64        4.95      2.89 o 
  11   0   2        0.63        1.59      3.43 o 
  12   0   2       47.50       61.93      8.21 o 
 -12   1   2        0.71       -0.19      5.24 o 
 -11   1   2       20.86       27.84     12.05 o 
 -10   1   2      146.23      150.89     11.61 o 
  -9   1   2      643.31      637.31     21.97 o 
  -8   1   2       86.43       77.30      6.94 o 
  -7   1   2       48.08       49.44      5.00 o 
  -6   1   2       88.06       86.61      4.93 o 
  -5   1   2       28.42       30.36      2.05 o 
  -4   1   2       11.39        8.30      2.07 o 
  -3   1   2       43.86       48.92      1.81 o 
  -2   1   2       48.78       50.34      1.65 o 
  -1   1   2      193.48      179.64      2.72 o 
   0   1   2      352.64      344.13     15.78 o 
   1   1   2      423.37      351.47      7.89 o 
   2   1   2    14979.57    13465.92    152.37 o 
   3   1   2     9510.35     8966.24    190.18 o 
   4   1   2     2199.74     2048.57     43.91 o 
   5   1   2      198.73      221.93      6.14 o 
   6   1   2       16.43       18.41      1.65 o 
   7   1   2       16.94       11.26      3.05 o 
   8   1   2      202.30      194.27      9.64 o 
   9   1   2        0.64        0.74      1.61 o 
  10   1   2        1.56        1.85      2.23 o 
  11   1   2       43.49       33.24     12.18 o 
  12   1   2        1.51        3.89      2.64 o 
 -12   2   2       78.86       73.43     10.08 o 
 -11   2   2       16.05       15.91      7.89 o 
 -10   2   2       27.90       25.40      9.68 o 
  -9   2   2        3.25        1.66      1.95 o 
  -8   2   2      361.90      381.65     17.77 o 
  -7   2   2       69.97       69.81      5.31 o 
  -6   2   2       29.67       45.33      4.12 o 
  -5   2   2      379.25      411.45     12.57 o 
  -4   2   2      578.65      587.75     14.92 o 
  -3   2   2      196.29      208.34      4.69 o 
  -2   2   2      197.12      178.23      6.27 o 
  -1   2   2     5155.17     4686.39    137.72 o 
   0   2   2     8485.99     7781.52     52.32 o 
   1   2   2     8664.22     7792.06     57.50 o 
   2   2   2      587.62      563.67      7.78 o 
   3   2   2     1724.21     1674.34     54.36 o 
   4   2   2      135.04      133.40      3.08 o 
   5   2   2     3990.25     3968.54     46.54 o 
   6   2   2      945.54      953.44     19.31 o 
   7   2   2        0.20        0.77      0.73 o 
   8   2   2      759.50      734.40     46.88 o 
   9   2   2        0.12        0.26      1.89 o 
  10   2   2       21.10       12.83      6.22 o 
  11   2   2       32.37       33.65     16.57 o 
  12   2   2        0.72        2.79      4.21 o 
 -12   3   2        6.26        5.47      3.67 o 
 -11   3   2      151.84      148.85      9.15 o 
 -10   3   2      148.92      142.37      7.98 o 
  -9   3   2      205.06      193.15     10.53 o 
  -8   3   2      171.16      181.05      9.92 o 
  -7   3   2      383.87      387.96     15.51 o 
  -6   3   2       14.55       12.86      4.13 o 
  -5   3   2      126.43      139.29      7.32 o 
  -4   3   2       43.58       48.52      2.82 o 
  -3   3   2      628.45      634.73      6.44 o 
  -2   3   2      235.12      209.76      3.63 o 
  -1   3   2     3047.42     2887.41     34.91 o 
   0   3   2    24932.48    22822.67    951.88 o 
   1   3   2      564.31      541.06      7.41 o 
   2   3   2     1386.71     1388.44     24.60 o 
   3   3   2      718.16      722.24     15.07 o 
   4   3   2       71.85       73.42      2.86 o 
   5   3   2      397.99      431.41      8.54 o 
   6   3   2      578.50      556.60     12.78 o 
   7   3   2      151.68      164.68      7.70 o 
   8   3   2      334.16      304.98     19.93 o 
   9   3   2       18.82       20.15      9.04 o 
  10   3   2     1428.76     1485.71     41.09 o 
  11   3   2       10.88        8.80      6.14 o 
  12   3   2        0.45        3.91      4.28 o 
 -11   4   2       89.72       93.20      6.50 o 
 -10   4   2       65.21       57.75      7.97 o 
  -9   4   2       89.62       98.50      6.87 o 
  -8   4   2      756.40      792.73     31.33 o 
  -7   4   2       79.45       79.91      7.97 o 
  -6   4   2       35.78       37.37      7.06 o 
  -5   4   2       14.74       22.51      4.99 o 
  -4   4   2       10.21        9.52      2.53 o 
  -3   4   2      294.55      303.66      9.18 o 
  -2   4   2       34.97       37.76      2.19 o 
  -1   4   2      197.02      180.91      4.58 o 
   0   4   2      653.48      674.09     10.47 o 
   1   4   2      956.00     1014.84      9.44 o 
   2   4   2      949.89      994.16      6.95 o 
   3   4   2       46.01       47.35      1.87 o 
   4   4   2     1617.30     1714.38     29.38 o 
   5   4   2       61.66       66.64      3.18 o 
   6   4   2      230.71      245.30      8.26 o 
   7   4   2      430.50      420.66      9.95 o 
   8   4   2      213.66      201.39     11.98 o 
   9   4   2     1069.94     1159.98     40.32 o 
  10   4   2      468.55      455.50     22.98 o 
  11   4   2      171.10      177.20     17.52 o 
  12   4   2       88.43       94.58     13.60 o 
 -11   5   2      279.41      274.44     14.08 o 
 -10   5   2      110.96      110.03      8.77 o 
  -9   5   2        2.57        2.97      2.19 o 
  -8   5   2       94.62      101.65      8.60 o 
  -7   5   2        4.41        8.99      3.12 o 
  -6   5   2        3.23        7.74      2.76 o 
  -5   5   2      369.80      379.77     16.27 o 
  -4   5   2        9.32       10.96      3.18 o 
  -3   5   2       40.45       35.57      2.54 o 
  -2   5   2        0.55        4.48      1.36 o 
  -1   5   2        5.10       29.67     14.39 o 
   0   5   2       14.86       11.95      1.91 o 
   1   5   2     1116.71     1209.36     17.71 o 
   2   5   2      297.46      279.04      7.15 o 
   3   5   2       30.98       33.34      1.83 o 
   4   5   2      407.11      415.67      9.62 o 
   5   5   2        1.58        3.10      1.01 o 
   6   5   2      357.27      355.96     12.69 o 
   7   5   2       24.26       25.64      1.45 o 
   8   5   2       76.98       86.85      7.47 o 
   9   5   2        9.86       11.59      6.70 o 
  10   5   2       69.69       67.80     12.81 o 
  11   5   2       42.02       37.62     26.06 o 
  12   5   2       10.81       13.20      7.30 o 
 -10   6   2       86.89       89.42      8.73 o 
  -9   6   2      149.76      154.10      9.17 o 
  -8   6   2      322.28      342.24     19.83 o 
  -7   6   2       68.33       64.71      6.59 o 
  -6   6   2       12.45       19.32      7.25 o 
  -5   6   2       62.16       62.56      5.71 o 
  -4   6   2      112.70      120.60      6.24 o 
  -3   6   2       51.57       65.64      3.80 o 
  -2   6   2      955.31     1042.56     20.03 o 
  -1   6   2      165.44      147.29      6.17 o 
   0   6   2      228.77      251.86      8.91 o 
   1   6   2       10.33       15.06      4.03 o 
   2   6   2        0.51        1.69      1.05 o 
   3   6   2       38.31       32.06      2.26 o 
   4   6   2       93.69       92.76      5.39 o 
   5   6   2      247.03      287.13     10.27 o 
   6   6   2       13.07       11.77      1.78 o 
   7   6   2       63.95       63.96      2.80 o 
   8   6   2       16.62       16.61      7.38 o 
   9   6   2       65.46       64.33     10.75 o 
  10   6   2       17.54       13.46      7.93 o 
  11   6   2       16.81       15.85     12.24 o 
 -10   7   2        9.68        9.98      7.34 o 
  -9   7   2       31.94       37.54     19.80 o 
  -8   7   2       43.60       48.74     18.24 o 
  -7   7   2        5.33        5.94      2.38 o 
  -6   7   2      105.05      104.52      6.89 o 
  -5   7   2      868.59      897.25     25.18 o 
  -4   7   2       69.09       56.29      4.90 o 
  -3   7   2       98.08      105.67      4.09 o 
  -2   7   2       26.91       24.41      4.02 o 
  -1   7   2      103.79       93.56      4.94 o 
   0   7   2      391.34      369.61     13.06 o 
   1   7   2       19.32       24.64      3.00 o 
   2   7   2        0.28        2.05      1.68 o 
   3   7   2       58.99       61.96      3.81 o 
   4   7   2      325.56      313.45     13.94 o 
   5   7   2      321.46      305.81     14.89 o 
   6   7   2       78.17       79.15      4.02 o 
   7   7   2        6.55        7.62      3.66 o 
   8   7   2      172.28      179.22     11.55 o 
   9   7   2       14.68       10.42      5.70 o 
  10   7   2       10.19       11.82     10.98 o 
  11   7   2       91.42       73.61     39.10 o 
  -9   8   2       14.74       13.92      8.82 o 
  -8   8   2       19.85       20.98      8.86 o 
  -7   8   2      182.51      193.15     14.49 o 
  -6   8   2        0.42        2.98      4.11 o 
  -5   8   2        0.01        0.68      2.11 o 
  -4   8   2      127.34      108.92      5.02 o 
  -3   8   2      759.65      707.16     25.21 o 
  -2   8   2      448.57      432.90     26.21 o 
  -1   8   2        3.82        3.78      1.74 o 
   0   8   2      130.30      110.21      4.97 o 
   1   8   2      960.91      990.53     26.98 o 
   2   8   2       47.99       41.70      3.53 o 
   3   8   2      143.37      150.63      9.22 o 
   4   8   2      742.99      751.66     24.89 o 
   5   8   2       11.96       10.87      4.12 o 
   6   8   2       96.06       80.31      4.22 o 
   7   8   2       66.72       62.86      9.32 o 
   8   8   2        7.89        9.02      4.40 o 
   9   8   2      100.58      108.28     13.09 o 
  10   8   2       13.61       18.07     14.14 o 
  -8   9   2       56.54       45.22     26.87 o 
  -7   9   2        0.45        2.92      5.78 o 
  -6   9   2        7.33        8.20      4.71 o 
  -5   9   2      242.07      240.22     19.21 o 
  -4   9   2       17.79       18.32      7.74 o 
  -3   9   2       49.34       41.32     13.52 o 
  -2   9   2      684.52      676.59     22.09 o 
  -1   9   2        7.34        7.16      2.67 o 
   0   9   2      201.32      231.25     14.38 o 
   1   9   2        7.13       10.95      4.22 o 
   2   9   2      527.43      513.99     22.89 o 
   3   9   2        7.91       10.29      3.32 o 
   4   9   2      108.02      114.45      5.20 o 
   5   9   2      176.14      177.61      9.18 o 
   6   9   2      358.55      361.91     18.61 o 
   7   9   2      411.34      453.09     27.47 o 
   8   9   2      377.19      374.80     20.55 o 
   9   9   2       32.56       32.47     19.83 o 
  10   9   2       34.05       21.63     18.75 o 
  -7  10   2      109.18      137.81     12.20 o 
  -6  10   2       57.18       54.29     27.09 o 
  -5  10   2       31.39       42.70     13.61 o 
  -4  10   2        0.44        1.79      5.71 o 
  -3  10   2       11.89       14.04      7.65 o 
  -2  10   2      123.18      102.61      8.68 o 
  -1  10   2       25.87       14.97      7.32 o 
   0  10   2       19.34       21.12      6.72 o 
   1  10   2       78.87       77.44      5.97 o 
   2  10   2       21.55       21.53      8.12 o 
   3  10   2        2.32        3.29      2.46 o 
   4  10   2        0.68        1.28      1.60 o 
   5  10   2      216.84      190.73      9.43 o 
   6  10   2       25.12       34.21     17.04 o 
   7  10   2        1.97        2.08      2.85 o 
   8  10   2        2.30        1.10      1.97 o 
   9  10   2      167.08      190.46     17.25 o 
  -5  11   2        0.54        2.54      3.38 o 
  -4  11   2       67.35       62.85     10.92 o 
  -3  11   2       12.40       17.10      7.37 o 
  -2  11   2       30.17       36.45     17.53 o 
  -1  11   2       15.60       14.47      7.72 o 
   0  11   2       24.35       27.69      9.92 o 
   1  11   2       25.03       15.09      7.56 o 
   2  11   2        0.13        0.90      2.91 o 
   3  11   2       41.26       47.22      6.41 o 
   4  11   2        1.06        1.91      1.64 o 
   5  11   2       88.54       92.04     10.99 o 
   6  11   2       62.70       57.53     10.00 o 
   7  11   2        2.79        4.35      3.96 o 
  -3  12   2       26.72       26.38     19.68 o 
  -2  12   2        5.17        5.88      4.23 o 
  -1  12   2       20.68       28.39     16.30 o 
   0  12   2        5.70        2.36      3.89 o 
   1  12   2       17.84       17.72      8.28 o 
   2  12   2        0.00        0.99      2.58 o 
   3  12   2       34.75       38.34      7.42 o 
   4  12   2      115.31      124.55     17.93 o 
   5  12   2       21.69       12.99     17.02 o 
  -4 -12   3       28.85       20.45     12.59 o 
  -3 -12   3       35.66       14.79     11.80 o 
  -2 -12   3        6.09        4.49      3.78 o 
  -1 -12   3        0.40        0.80      3.41 o 
   0 -12   3      123.29      164.40     23.38 o 
   1 -12   3      106.47      126.41     14.27 o 
   2 -12   3       40.96       36.43     17.91 o 
  -6 -11   3        0.06        0.74      2.57 o 
  -5 -11   3        2.37        4.48      2.71 o 
  -4 -11   3        0.59        0.09      3.34 o 
  -3 -11   3       73.15       82.83      6.70 o 
  -2 -11   3       16.45        9.39      4.86 o 
  -1 -11   3        4.86        5.70      3.51 o 
   0 -11   3       19.04       12.59      5.61 o 
   1 -11   3       21.41       17.57      8.28 o 
   2 -11   3       18.37       25.09     10.05 o 
   3 -11   3        5.50        7.10      6.54 o 
   4 -11   3        1.68        4.08      4.11 o 
   5 -11   3       36.69       41.65     33.14 o 
  -8 -10   3       34.39       27.41     17.75 o 
  -7 -10   3        6.21        1.71      4.14 o 
  -6 -10   3       21.21       14.44      9.58 o 
  -5 -10   3        4.90        4.00      3.76 o 
  -4 -10   3       13.65       11.38      4.63 o 
  -3 -10   3      229.86      202.67     12.14 o 
  -2 -10   3      162.31      140.93      8.56 o 
  -1 -10   3        5.05        5.11      2.12 o 
   0 -10   3       74.35       75.54      7.67 o 
   1 -10   3        8.99       11.09      4.73 o 
   2 -10   3      165.89      169.05     10.03 o 
   3 -10   3       59.46       67.23      7.22 o 
   4 -10   3       57.32       57.41     11.28 o 
   5 -10   3       10.72        9.94      8.18 o 
   6 -10   3        6.14        4.18      4.64 o 
  -9  -9   3        2.16        3.09      3.44 o 
  -8  -9   3        7.75        8.71      5.72 o 
  -7  -9   3       53.58       53.21     20.18 o 
  -6  -9   3      390.75      405.19     40.90 o 
  -5  -9   3       37.58       37.83     13.20 o 
  -4  -9   3       35.14       34.45      9.45 o 
  -3  -9   3      153.10      153.16      9.90 o 
  -2  -9   3        0.74        2.86      2.45 o 
  -1  -9   3        6.67       12.29      4.59 o 
   0  -9   3       17.64       17.19      5.26 o 
   1  -9   3      181.38      166.63      9.66 o 
   2  -9   3        2.86        1.62      2.64 o 
   3  -9   3       24.38       30.89     11.13 o 
   4  -9   3       22.27       18.47      8.05 o 
   5  -9   3      334.56      324.02     14.17 o 
   6  -9   3       40.15       38.20     23.69 o 
   7  -9   3       35.14       35.87     22.34 o 
   8  -9   3       11.34       15.24      7.82 o 
 -10  -8   3        1.65        1.59      3.09 o 
  -9  -8   3       67.31       70.07      9.52 o 
  -8  -8   3       55.80       48.48     19.52 o 
  -7  -8   3      281.75      291.73     19.78 o 
  -6  -8   3      201.48      216.10     18.42 o 
  -5  -8   3        2.42        1.67      1.82 o 
  -4  -8   3       21.78       21.88      6.85 o 
  -3  -8   3      361.97      372.90     17.22 o 
  -2  -8   3        1.16        2.10      2.24 o 
  -1  -8   3       66.63       61.34      5.66 o 
   0  -8   3        9.99       13.55      4.84 o 
   1  -8   3       45.93       49.14      5.45 o 
   2  -8   3        0.00        3.08      3.72 o 
   3  -8   3        0.97        1.65      2.00 o 
   4  -8   3       78.66       81.40      6.29 o 
   5  -8   3       62.95       63.12      5.43 o 
   6  -8   3      241.05      237.40     15.11 o 
   7  -8   3       68.54       74.25      6.98 o 
   8  -8   3       27.84       23.79     14.00 o 
   9  -8   3       23.63       19.00     10.00 o 
 -10  -7   3       81.29       77.89      7.40 o 
  -9  -7   3      326.94      373.12     20.91 o 
  -8  -7   3       89.29       82.36      9.61 o 
  -7  -7   3        5.78        7.68      3.73 o 
  -6  -7   3      146.68      163.65     13.71 o 
  -5  -7   3      226.73      252.20     17.09 o 
  -4  -7   3        1.58        2.15      1.14 o 
  -3  -7   3        7.87       14.49      4.91 o 
  -2  -7   3      146.03      147.98     10.40 o 
  -1  -7   3      424.00      440.82     16.77 o 
   0  -7   3       56.75       57.21      4.42 o 
   1  -7   3       35.27       40.26     10.47 o 
   2  -7   3       32.98       31.79      6.87 o 
   3  -7   3        3.18        6.09      2.75 o 
   4  -7   3      641.97      654.17     24.87 o 
   5  -7   3       15.05       17.49      6.56 o 
   6  -7   3     1058.40     1067.31     31.56 o 
   7  -7   3        5.95        4.79      3.56 o 
   8  -7   3       11.88        8.28      4.20 o 
   9  -7   3        5.03        5.86      3.34 o 
  10  -7   3      102.79       99.72      9.37 o 
 -11  -6   3       40.72       23.44     21.26 o 
 -10  -6   3        2.00       -0.35      5.13 o 
  -9  -6   3       90.81       96.66      9.70 o 
  -8  -6   3      265.73      277.90     13.48 o 
  -7  -6   3        8.94        7.51      3.91 o 
  -6  -6   3       74.91       66.77      9.45 o 
  -5  -6   3        3.44        2.94      1.35 o 
  -4  -6   3       33.61       31.61      4.73 o 
  -3  -6   3      606.43      668.09     18.23 o 
  -2  -6   3      341.14      361.65     14.56 o 
  -1  -6   3     2414.16     2654.31     35.66 o 
   0  -6   3       72.84       85.90      5.78 o 
   1  -6   3        0.06        1.41      1.59 o 
   2  -6   3      108.01       92.85      6.74 o 
   3  -6   3      118.06      110.39      7.58 o 
   4  -6   3       39.27       39.91      5.03 o 
   5  -6   3      153.86      149.64      9.52 o 
   6  -6   3       56.47       62.07      5.57 o 
   7  -6   3       61.64       63.26      6.61 o 
   8  -6   3      116.91      123.55      9.37 o 
   9  -6   3        7.94        9.89      4.31 o 
  10  -6   3       10.48       11.89      5.95 o 
 -11  -5   3        1.04       -0.44      3.85 o 
 -10  -5   3        1.00        1.49      2.32 o 
  -9  -5   3        3.16        4.78      3.40 o 
  -8  -5   3       97.88      102.86     10.04 o 
  -7  -5   3      265.48      275.02     18.22 o 
  -6  -5   3      123.73      120.24     11.14 o 
  -5  -5   3       36.37       40.16     10.87 o 
  -4  -5   3        0.69        2.28      0.84 o 
  -3  -5   3        7.67        9.92      3.16 o 
  -2  -5   3      400.54      445.72     11.42 o 
  -1  -5   3        0.07        1.28      0.82 o 
   0  -5   3      223.17      216.04      8.57 o 
   1  -5   3      970.70     1060.27     17.44 o 
   2  -5   3      251.20      265.82      9.60 o 
   3  -5   3        0.69        0.90      2.39 o 
   4  -5   3       20.29       33.20      8.85 o 
   5  -5   3      188.01      179.84     10.47 o 
   6  -5   3       85.36       82.05      5.81 o 
   7  -5   3      601.32      645.44     34.46 o 
   8  -5   3      471.64      445.23     15.22 o 
   9  -5   3       15.77       17.47      9.03 o 
  10  -5   3       14.52       11.61      5.71 o 
  11  -5   3        6.26        5.10      2.46 o 
 -12  -4   3       59.65       67.52     10.09 o 
 -11  -4   3       19.34       12.24      8.51 o 
 -10  -4   3       53.28       36.85     19.38 o 
  -9  -4   3        0.00        0.33      2.61 o 
  -8  -4   3       19.63       12.91      5.72 o 
  -7  -4   3      306.38      311.95     21.75 o 
  -6  -4   3      883.16      961.34     27.44 o 
  -5  -4   3      108.22      105.23      9.03 o 
  -4  -4   3      135.42      142.05      5.33 o 
  -3  -4   3      860.86      890.86     29.53 o 
  -2  -4   3      928.40     1016.00     17.09 o 
  -1  -4   3       60.33       59.77      2.89 o 
   0  -4   3      221.69      238.03      6.00 o 
   1  -4   3      129.02      130.42      4.65 o 
   2  -4   3      125.99      127.99      5.63 o 
   3  -4   3      157.85      163.48      5.27 o 
   4  -4   3      486.44      518.23     11.74 o 
   5  -4   3      531.69      592.29     14.61 o 
   6  -4   3      193.22      204.83     10.58 o 
   7  -4   3      738.78      839.85     31.91 o 
   8  -4   3      563.31      552.52     17.79 o 
   9  -4   3        2.60        1.45      2.53 o 
  10  -4   3       28.54       22.68     10.09 o 
  11  -4   3        4.20        8.22      3.70 o 
 -12  -3   3      183.98      250.75     23.14 o 
 -11  -3   3       50.98       44.32      6.94 o 
 -10  -3   3      143.68      120.54     15.74 o 
  -9  -3   3       35.26       39.76      6.32 o 
  -8  -3   3      364.51      351.78     21.06 o 
  -7  -3   3      405.81      400.96     24.47 o 
  -6  -3   3      550.50      598.93     19.63 o 
  -5  -3   3       78.25       90.46      7.74 o 
  -4  -3   3     1087.53     1234.13     27.01 o 
  -3  -3   3      370.97      374.56      7.35 o 
  -2  -3   3       31.27       30.01      1.51 o 
  -1  -3   3       10.13        9.65      2.27 o 
   0  -3   3      259.66      256.45      4.30 o 
   1  -3   3     1414.34     1462.65     19.94 o 
   2  -3   3       55.60       57.39      2.59 o 
   3  -3   3      573.72      610.82      9.23 o 
   4  -3   3      568.48      620.29     24.86 o 
   5  -3   3      301.58      350.82     11.65 o 
   6  -3   3      230.20      227.00      9.43 o 
   7  -3   3        6.52        7.32      2.67 o 
   8  -3   3      172.49      160.85      9.29 o 
   9  -3   3        3.35        3.14      2.02 o 
  10  -3   3        9.81        9.55      4.30 o 
  11  -3   3       32.12       28.87     10.43 o 
  12  -3   3       87.65       89.50      8.15 o 
 -12  -2   3       47.11       34.47     13.18 o 
 -11  -2   3       39.02       32.61     10.08 o 
 -10  -2   3       20.37       11.58      5.50 o 
  -9  -2   3      246.22      260.78     16.46 o 
  -8  -2   3        7.02        9.84      3.79 o 
  -7  -2   3        4.74        7.73      3.66 o 
  -6  -2   3        1.27        2.05      2.45 o 
  -5  -2   3     1381.78     1460.90     34.65 o 
  -4  -2   3      378.22      372.12     10.09 o 
  -3  -2   3      413.77      363.83     24.59 o 
  -2  -2   3      174.57      203.16      3.14 o 
  -1  -2   3      931.23      905.49      9.96 o 
   0  -2   3      900.73      843.04     11.04 o 
   1  -2   3      487.68      465.38     10.86 o 
   2  -2   3     3804.28     3616.66     61.61 o 
   3  -2   3       72.23       72.31      2.99 o 
   4  -2   3       94.77      104.60      4.35 o 
   5  -2   3     2405.23     2548.51     80.61 o 
   6  -2   3      337.34      368.22     15.45 o 
   7  -2   3      536.19      574.39     15.71 o 
   8  -2   3      143.06      109.12      6.44 o 
   9  -2   3        5.92        4.60      1.89 o 
  10  -2   3       66.11       60.65      5.71 o 
  11  -2   3       82.57       83.00      5.91 o 
  12  -2   3       13.51       17.81      9.35 o 
 -12  -1   3       15.25       14.37      7.77 o 
 -11  -1   3        9.00        4.78      4.38 o 
 -10  -1   3       40.51       36.06     13.56 o 
  -9  -1   3       48.22       41.81     15.22 o 
  -8  -1   3       74.77       57.19      2.69 o 
  -7  -1   3       10.73       10.08      1.76 o 
  -6  -1   3       19.53       25.52      1.85 o 
  -5  -1   3      883.13      971.94     27.73 o 
  -4  -1   3     1302.57     1275.71     16.42 o 
  -3  -1   3     2718.07     2633.19     15.05 o 
  -2  -1   3      149.40      146.92      3.14 o 
  -1  -1   3     2236.87     1918.73     60.08 o 
   0  -1   3     1389.64     1222.94      9.25 o 
   1  -1   3     3442.46     3269.38     90.46 o 
   2  -1   3     2066.82     1926.42     18.32 o 
   3  -1   3     1110.77     1157.60     16.36 o 
   4  -1   3      488.62      489.78     14.44 o 
   5  -1   3       37.74       45.49      2.33 o 
   6  -1   3      453.26      418.31     29.45 o 
   7  -1   3        5.75        5.79      2.75 o 
   8  -1   3      348.43      358.24     18.04 o 
   9  -1   3      244.02      245.96     10.86 o 
  10  -1   3        4.17        5.18      2.71 o 
  11  -1   3       18.64       13.74      7.12 o 
  12  -1   3       25.80       20.84     16.93 o 
 -12   0   3       18.43       13.96      8.64 o 
 -11   0   3       27.90       18.88      8.48 o 
 -10   0   3       33.44       45.14     16.40 o 
  -9   0   3      155.89      161.70      9.01 o 
  -8   0   3       63.01       66.66      3.79 o 
  -7   0   3        0.26        1.65      1.09 o 
  -6   0   3       21.53       33.49      2.40 o 
  -5   0   3      282.17      269.71      8.27 o 
  -4   0   3      711.33      719.29      9.10 o 
  -3   0   3       26.60       27.94      1.53 o 
  -2   0   3     4382.24     4076.38     28.69 o 
  -1   0   3     1895.50     1648.16     26.71 o 
   0   0   3       96.94       79.54      1.89 o 
   1   0   3      230.38      196.99      3.72 o 
   2   0   3     8702.31     7912.92    160.06 o 
   3   0   3       42.42       40.68      1.93 o 
   4   0   3     5086.67     5239.70     73.29 o 
   5   0   3      253.34      266.17      7.64 o 
   6   0   3       31.52       34.07      2.95 o 
   7   0   3      234.25      236.80     12.40 o 
   8   0   3      343.95      340.80     15.16 o 
   9   0   3       16.74       13.18      4.70 o 
  10   0   3       17.94       25.47      7.91 o 
  11   0   3      109.85      121.32      7.93 o 
  12   0   3        0.85        2.96      2.40 o 
 -12   1   3       23.67       16.25     10.81 o 
 -11   1   3        1.24        3.13      2.72 o 
 -10   1   3       29.64       24.60      8.32 o 
  -9   1   3      446.08      447.47     19.58 o 
  -8   1   3      244.99      237.18     12.30 o 
  -7   1   3      527.40      536.21     24.36 o 
  -6   1   3      309.51      325.99     11.19 o 
  -5   1   3       83.66       95.82      4.49 o 
  -4   1   3       52.67       45.96      2.40 o 
  -3   1   3       55.47       55.69      2.04 o 
  -2   1   3     2079.55     2017.91     22.97 o 
  -1   1   3     1574.88     1463.92     10.68 o 
   0   1   3      152.64      145.90      3.08 o 
   1   1   3        3.56        2.25      0.52 o 
   2   1   3     2103.54     1978.17     15.38 o 
   3   1   3    15402.60    15318.72    552.55 o 
   4   1   3      449.91      434.31      7.82 o 
   5   1   3      412.71      419.18      8.41 o 
   6   1   3      509.57      512.52     17.03 o 
   7   1   3       21.85       24.57      3.86 o 
   8   1   3       79.36       73.66      4.26 o 
   9   1   3        5.83        5.53      3.33 o 
  10   1   3      177.42      167.81      8.87 o 
  11   1   3        0.35       -0.03      3.22 o 
  12   1   3       56.27       64.38      7.83 o 
 -12   2   3       28.65       16.30     12.10 o 
 -11   2   3        2.65        3.45      3.56 o 
 -10   2   3        2.57        4.14      2.41 o 
  -9   2   3        2.40        3.49      3.08 o 
  -8   2   3      635.78      626.46     23.92 o 
  -7   2   3      169.52      155.12      8.11 o 
  -6   2   3      290.78      297.02     12.73 o 
  -5   2   3      390.03      448.74     14.45 o 
  -4   2   3     1357.87     1503.52     38.03 o 
  -3   2   3      304.05      293.74      5.80 o 
  -2   2   3        6.67        7.73      0.91 o 
  -1   2   3      761.87      708.20      9.82 o 
   0   2   3     7659.85     7013.49     74.39 o 
   2   2   3     4463.36     4055.04     28.98 o 
   3   2   3     2366.57     2235.59     39.30 o 
   4   2   3       57.76       51.45      2.15 o 
   5   2   3       63.76       52.68      2.77 o 
   6   2   3      303.90      313.26      7.42 o 
   7   2   3      217.37      200.73      9.29 o 
   8   2   3      879.37      834.18     50.78 o 
   9   2   3       61.23       56.55      4.24 o 
  10   2   3       45.28       55.11      6.04 o 
  11   2   3        3.00        2.04      2.44 o 
  12   2   3        1.15        0.80      3.96 o 
 -11   3   3        2.44        1.82      3.46 o 
 -10   3   3      106.98       98.01      6.34 o 
  -9   3   3      169.02      174.25      9.73 o 
  -8   3   3       40.32       38.65     10.06 o 
  -7   3   3     1005.55     1061.77     42.14 o 
  -6   3   3      326.23      318.96     14.13 o 
  -5   3   3      229.72      193.32      8.95 o 
  -4   3   3      231.67      258.86      9.56 o 
  -3   3   3       42.52       40.32      2.60 o 
  -2   3   3       19.76       16.97      1.37 o 
  -1   3   3      719.00      667.12     18.43 o 
   0   3   3     1180.19     1152.61     14.20 o 
   1   3   3     2257.98     2144.96     35.10 o 
   2   3   3     5906.75     5576.53     90.42 o 
   3   3   3       20.42       17.87      1.25 o 
   4   3   3      132.03      145.84      5.00 o 
   5   3   3     1712.72     1848.64     23.05 o 
   6   3   3      144.61      147.81      5.39 o 
   7   3   3      261.62      252.26      8.59 o 
   8   3   3      841.50      778.02     66.72 o 
   9   3   3       69.20       58.60      3.57 o 
  10   3   3       23.77       18.40      7.08 o 
  11   3   3        1.55        2.01      1.68 o 
  12   3   3       81.11       84.07     35.66 o 
 -11   4   3      121.90      107.46      6.91 o 
 -10   4   3       40.15       29.96     12.07 o 
  -9   4   3       69.68       65.79     12.54 o 
  -8   4   3      178.10      169.49      9.36 o 
  -7   4   3        7.68        8.57      3.13 o 
  -6   4   3      137.17      143.97      8.31 o 
  -5   4   3        8.05        7.44      2.51 o 
  -4   4   3      152.46      183.37      7.28 o 
  -3   4   3     2308.26     2397.79     78.27 o 
  -2   4   3      184.67      209.04      6.72 o 
  -1   4   3     1484.40     1543.67     24.12 o 
   0   4   3     2109.73     2066.25     38.14 o 
   1   4   3     8851.90     8491.20     68.14 o 
   2   4   3      560.12      596.72      8.35 o 
   3   4   3      435.69      445.67      8.19 o 
   4   4   3       97.77       97.89      3.79 o 
   5   4   3      227.15      227.99      7.56 o 
   6   4   3        0.01        0.29      0.72 o 
   7   4   3      537.77      540.57     11.08 o 
   8   4   3       72.71       67.20      3.96 o 
   9   4   3       30.12       29.55      4.56 o 
  10   4   3        1.25        3.21      3.14 o 
  11   4   3       35.56       33.34     18.73 o 
  12   4   3        0.20        1.66      6.13 o 
 -11   5   3      289.69      288.11     13.32 o 
 -10   5   3       13.25       15.67      6.12 o 
  -9   5   3       33.52       39.11     14.55 o 
  -8   5   3      185.98      166.27     10.03 o 
  -7   5   3      176.48      167.91      9.44 o 
  -6   5   3      564.82      589.67     23.12 o 
  -5   5   3      426.02      430.07     19.18 o 
  -4   5   3       51.37       46.68      2.73 o 
  -3   5   3      355.06      343.88      9.13 o 
  -2   5   3      334.84      377.01     12.18 o 
  -1   5   3        0.83        3.93      1.18 o 
   0   5   3     7428.95     7875.51     65.90 o 
   1   5   3        3.69        2.60      0.95 o 
   2   5   3      239.95      228.49      5.92 o 
   3   5   3      208.83      224.65      5.79 o 
   4   5   3       93.83       86.96      4.14 o 
   5   5   3      206.14      214.82      7.53 o 
   6   5   3       16.31       15.23      1.81 o 
   7   5   3      230.36      209.74      8.97 o 
   8   5   3       92.97       84.35      3.81 o 
   9   5   3      130.81      130.47      6.97 o 
  10   5   3      635.88      622.74     36.37 o 
  11   5   3       30.39       24.30     13.44 o 
  12   5   3       15.14        7.05      7.84 o 
 -10   6   3       12.45       10.44      8.62 o 
  -9   6   3       78.20       70.60     28.62 o 
  -8   6   3       44.72       32.81     10.44 o 
  -7   6   3      514.95      521.67     23.66 o 
  -6   6   3      963.40     1017.44     34.32 o 
  -5   6   3       80.16       78.44      5.04 o 
  -4   6   3        7.37        4.37      1.76 o 
  -3   6   3       97.30       82.15      4.12 o 
  -2   6   3       17.19       14.83      1.26 o 
  -1   6   3       51.99       43.31      3.19 o 
   0   6   3      221.35      225.97     15.33 o 
   1   6   3      237.80      230.50      8.59 o 
   2   6   3       51.80       39.67      4.31 o 
   3   6   3      727.48      786.15     20.46 o 
   4   6   3       23.40       20.59      2.81 o 
   5   6   3      134.91      134.80      6.35 o 
   6   6   3       67.19       81.30      5.07 o 
   7   6   3        6.23        6.32      3.02 o 
   8   6   3       57.80       55.34      5.85 o 
   9   6   3      103.46       97.11      9.15 o 
  10   6   3      203.53      196.57     45.51 o 
  11   6   3        1.54        4.52      5.41 o 
  -9   7   3       34.32       19.67     10.27 o 
  -8   7   3       90.63      106.75     12.59 o 
  -7   7   3       83.64       78.16     22.46 o 
  -6   7   3      119.58      122.97      6.64 o 
  -5   7   3      863.71      866.09     24.13 o 
  -4   7   3       17.13       19.50      6.33 o 
  -3   7   3        2.64        1.27      0.98 o 
  -2   7   3      814.41      857.87     16.82 o 
  -1   7   3        1.80        2.40      1.28 o 
   0   7   3      117.16      108.35      5.19 o 
   1   7   3      206.72      197.96      8.03 o 
   2   7   3       17.87       16.96      3.65 o 
   3   7   3      259.93      279.22     12.20 o 
   4   7   3      359.36      360.69     15.31 o 
   5   7   3        6.78        9.35      3.81 o 
   6   7   3      163.41      169.25      5.68 o 
   7   7   3       36.40       34.34      3.22 o 
   8   7   3       17.42       18.09      9.39 o 
   9   7   3        0.75        0.28      3.11 o 
  10   7   3       89.87      100.32     48.98 o 
  11   7   3        8.84       12.55      6.91 o 
  -9   8   3       10.21       11.27      6.60 o 
  -8   8   3       67.22       70.66     16.45 o 
  -7   8   3       37.92       33.67     15.30 o 
  -6   8   3      212.33      210.45     17.26 o 
  -5   8   3       33.15       31.90     11.17 o 
  -4   8   3      183.39      168.59      8.99 o 
  -3   8   3      155.28      137.32      7.63 o 
  -2   8   3      352.77      349.49     17.75 o 
  -1   8   3       19.65       23.37      3.47 o 
   0   8   3        1.47        1.54      0.71 o 
   1   8   3      756.81      760.71     38.32 o 
   2   8   3       83.28       73.69      5.62 o 
   3   8   3      778.58      803.77     28.42 o 
   4   8   3      127.45      123.70      7.73 o 
   5   8   3       49.55       52.36      4.18 o 
   6   8   3      181.93      176.30      8.50 o 
   7   8   3      162.19      177.28     11.53 o 
   8   8   3        7.38        7.51      4.81 o 
   9   8   3       24.28       20.58     17.98 o 
  10   8   3       18.33       14.33      9.39 o 
  -8   9   3       80.57       89.28     12.74 o 
  -7   9   3       26.93       24.29     14.57 o 
  -6   9   3       82.82       75.94      8.77 o 
  -5   9   3        0.01       -1.48      5.44 o 
  -4   9   3      137.53      126.02     13.07 o 
  -3   9   3       53.23       73.34     11.10 o 
  -2   9   3      318.25      296.78     23.18 o 
  -1   9   3       42.58       34.16      3.98 o 
   0   9   3      251.69      244.04     13.60 o 
   1   9   3       27.59       29.01      3.90 o 
   2   9   3       31.45       28.04      8.21 o 
   3   9   3        0.02        0.90      1.48 o 
   4   9   3        1.93        3.07      2.17 o 
   5   9   3       52.38       49.69      8.49 o 
   6   9   3       77.47       74.35      4.85 o 
   7   9   3        1.10        0.81      2.12 o 
   8   9   3       86.56       99.43     13.32 o 
   9   9   3        2.20        4.14      3.42 o 
  10   9   3      356.04      393.93     23.37 o 
  -7  10   3       12.14       11.04      9.56 o 
  -6  10   3       14.23       20.00     14.09 o 
  -5  10   3        8.23        4.25      4.90 o 
  -4  10   3      396.22      399.04     23.28 o 
  -3  10   3      296.74      276.59     19.93 o 
  -2  10   3        0.53        2.41      3.47 o 
  -1  10   3        4.11        6.81      3.93 o 
   0  10   3      159.81      157.12     13.41 o 
   1  10   3      179.55      148.99      7.83 o 
   2  10   3       91.77       92.66      5.29 o 
   3  10   3        4.80        6.49      2.94 o 
   4  10   3       67.20       72.71      4.42 o 
   5  10   3        3.49        3.92      2.55 o 
   6  10   3      197.89      198.35     11.03 o 
   7  10   3       20.17       14.35     16.44 o 
   8  10   3       17.80       13.49     10.04 o 
   9  10   3       17.27       15.38     11.61 o 
  -5  11   3       35.90       22.78     13.89 o 
  -4  11   3       26.66       42.09     22.11 o 
  -3  11   3       20.37       18.56     12.82 o 
  -2  11   3      116.72      128.34     10.57 o 
  -1  11   3       45.12       55.21     24.29 o 
   0  11   3       12.58        7.69      4.53 o 
   1  11   3        0.01        3.29      3.46 o 
   2  11   3       23.07       28.16     11.88 o 
   3  11   3        0.00        1.46      1.84 o 
   4  11   3        0.20        0.89      1.45 o 
   5  11   3        8.18        4.47      4.73 o 
   6  11   3      263.74      241.67     13.77 o 
   7  11   3       32.71       13.93     16.01 o 
  -3  12   3       28.69       33.86      8.29 o 
  -2  12   3        8.38        9.22      6.95 o 
  -1  12   3       25.52       15.28      7.06 o 
   0  12   3       17.10       21.78      9.06 o 
   1  12   3       12.98       10.80      5.78 o 
   2  12   3        0.67        1.99      2.91 o 
   3  12   3       28.56       21.20     13.28 o 
   4  12   3        2.36       -0.08      2.87 o 
   5  12   3       18.84       14.12     18.10 o 
  -3 -12   4       67.74       40.21     17.09 o 
  -2 -12   4       14.07       10.18      6.37 o 
  -1 -12   4        0.48        3.23      5.74 o 
   0 -12   4        4.36        7.07      3.75 o 
   1 -12   4       50.62       56.32     31.92 o 
   2 -12   4        2.71        3.61      4.50 o 
  -6 -11   4        1.58       -0.28      5.71 o 
  -5 -11   4       18.58       17.69     10.28 o 
  -4 -11   4       94.43       88.21      8.50 o 
  -3 -11   4        3.38        5.93      3.13 o 
  -2 -11   4       87.59       64.58      7.91 o 
  -1 -11   4       38.52       32.86     14.02 o 
   0 -11   4      115.78      107.46      6.76 o 
   1 -11   4      147.09      123.31      7.38 o 
   2 -11   4       45.43       34.57     19.93 o 
   3 -11   4       49.32       53.72     26.84 o 
   4 -11   4      207.64      197.64     20.01 o 
   5 -11   4       68.81       64.94     12.97 o 
  -8 -10   4        2.53        1.96      2.53 o 
  -7 -10   4       42.43       33.51     14.99 o 
  -6 -10   4        8.66        5.77      3.16 o 
  -5 -10   4      134.08      127.15     12.14 o 
  -4 -10   4       42.35       38.28     21.05 o 
  -3 -10   4       27.11       23.65      8.74 o 
  -2 -10   4      153.99      148.68      9.13 o 
  -1 -10   4       36.93       28.20      9.73 o 
   0 -10   4       81.95       82.22      9.39 o 
   1 -10   4      149.46      157.12      9.69 o 
   2 -10   4       85.51      106.34     10.93 o 
   3 -10   4       17.50       10.59      5.42 o 
   4 -10   4       56.83       46.57     21.42 o 
   5 -10   4      155.11      173.89     14.08 o 
   6 -10   4       54.34       61.61     12.79 o 
  -9  -9   4      106.83      106.98      9.23 o 
  -8  -9   4       29.42       31.26     13.97 o 
  -7  -9   4       15.36       14.57      6.73 o 
  -6  -9   4       30.84       35.85     13.65 o 
  -5  -9   4       43.43       48.32     17.83 o 
  -4  -9   4        0.51        2.37      1.79 o 
  -3  -9   4       23.10       23.86      7.27 o 
  -2  -9   4        0.40        1.88      1.99 o 
  -1  -9   4      814.58      805.81     32.91 o 
   0  -9   4      403.88      411.94     16.42 o 
   1  -9   4      299.75      309.47     16.35 o 
   2  -9   4        3.60        4.78      2.75 o 
   3  -9   4      314.05      280.93     19.61 o 
   4  -9   4       39.08       24.97     10.90 o 
   5  -9   4       27.67       21.72     11.48 o 
   6  -9   4       15.70       18.09     10.92 o 
   7  -9   4       35.99       31.63     20.07 o 
   8  -9   4        0.57        1.63      3.81 o 
 -10  -8   4        8.62        6.96      5.85 o 
  -9  -8   4      124.43      136.48     10.29 o 
  -8  -8   4      191.13      224.10     14.96 o 
  -7  -8   4       70.01       71.61     10.86 o 
  -6  -8   4       10.26       10.57      3.71 o 
  -5  -8   4        8.75       10.76      5.02 o 
  -4  -8   4      179.81      178.33      9.41 o 
  -3  -8   4       70.63       65.07      9.56 o 
  -2  -8   4      256.08      259.38     14.46 o 
  -1  -8   4        0.01        0.85      2.23 o 
   0  -8   4      229.51      206.14     12.14 o 
   1  -8   4      483.01      487.71     21.47 o 
   2  -8   4       79.69       65.10      8.32 o 
   3  -8   4        8.20        9.36      3.45 o 
   4  -8   4        0.00        2.02      2.84 o 
   5  -8   4       25.22       16.81      6.62 o 
   6  -8   4        5.17        3.56      3.20 o 
   7  -8   4       14.31        7.13      3.05 o 
   8  -8   4      109.21      105.72      7.69 o 
   9  -8   4       61.34       56.72     26.43 o 
 -10  -7   4       24.24       19.90     10.37 o 
  -9  -7   4       55.21       53.78      8.22 o 
  -8  -7   4      155.67      144.58     12.62 o 
  -7  -7   4       15.98       16.29      7.82 o 
  -6  -7   4       36.53       35.86     11.57 o 
  -5  -7   4        4.08        4.71      3.49 o 
  -4  -7   4      126.70      134.06      6.37 o 
  -3  -7   4      131.92      124.85      7.39 o 
  -2  -7   4        0.02        0.58      2.22 o 
  -1  -7   4      165.70      161.75      9.28 o 
   0  -7   4       84.96       92.74      7.97 o 
   1  -7   4       27.72       29.61     10.16 o 
   2  -7   4      464.98      488.18     15.82 o 
   3  -7   4       21.34       27.43      9.42 o 
   4  -7   4      407.16      393.18     19.48 o 
   5  -7   4      459.03      452.33     20.06 o 
   6  -7   4       15.01       14.44      5.41 o 
   7  -7   4      238.21      228.73      9.90 o 
   8  -7   4        0.27        0.51      2.42 o 
   9  -7   4       18.18       10.70      8.20 o 
 -11  -6   4      368.16      418.08     16.98 o 
 -10  -6   4        7.34        7.96      4.61 o 
  -9  -6   4       78.73       87.19     17.64 o 
  -8  -6   4       31.22       31.16     14.06 o 
  -7  -6   4       14.91       13.83      5.86 o 
  -6  -6   4        9.65       14.90      6.46 o 
  -5  -6   4      708.77      750.57     32.65 o 
  -4  -6   4       60.40       61.18      2.84 o 
  -3  -6   4        0.29        0.64      1.24 o 
  -2  -6   4      253.48      264.11     11.80 o 
  -1  -6   4        2.04        2.80      1.60 o 
   0  -6   4      236.13      259.81     11.29 o 
   1  -6   4      213.96      247.81      9.30 o 
   2  -6   4      192.88      183.87      9.69 o 
   3  -6   4      139.14      155.04     10.03 o 
   4  -6   4       98.08       96.11      6.27 o 
   5  -6   4      137.80      129.61      6.82 o 
   6  -6   4       88.91       85.26      6.56 o 
   7  -6   4      369.20      399.95     14.39 o 
   8  -6   4        5.08        4.78      3.04 o 
   9  -6   4      152.12      126.75      7.97 o 
  10  -6   4       17.37        9.77      9.77 o 
 -11  -5   4        0.69        1.20      2.97 o 
 -10  -5   4      163.18      166.26     10.03 o 
  -9  -5   4       25.35       21.48     10.99 o 
  -8  -5   4        7.50        5.72      3.01 o 
  -7  -5   4        2.07        1.92      2.08 o 
  -6  -5   4      444.62      496.07     31.79 o 
  -5  -5   4        6.56        8.88      4.73 o 
  -4  -5   4        8.51        9.82      2.07 o 
  -3  -5   4      585.94      611.10     14.25 o 
  -2  -5   4      150.15      164.76      6.75 o 
  -1  -5   4        4.35        4.13      1.43 o 
   0  -5   4      616.33      629.89     17.48 o 
   1  -5   4      702.76      845.82     17.44 o 
   2  -5   4        1.34        3.66      1.67 o 
   3  -5   4       49.32       40.97      4.14 o 
   4  -5   4        0.08        0.89      2.11 o 
   5  -5   4        1.11        2.93      1.57 o 
   6  -5   4      766.89      801.08     28.27 o 
   7  -5   4      810.54      784.60     22.85 o 
   8  -5   4      574.21      584.53     23.54 o 
   9  -5   4       28.61       24.53     13.70 o 
  10  -5   4      145.30      161.09     10.89 o 
  11  -5   4        0.21        0.96      2.07 o 
 -12  -4   4        4.27        6.20      4.92 o 
 -11  -4   4       11.83       10.19      5.80 o 
 -10  -4   4       36.49       34.93     13.87 o 
  -9  -4   4       54.03       56.35      5.89 o 
  -8  -4   4      192.27      194.70     13.06 o 
  -7  -4   4      117.58      123.20      8.03 o 
  -6  -4   4       73.14       72.32      8.50 o 
  -5  -4   4      806.96      835.82     24.76 o 
  -4  -4   4      393.13      419.85     10.46 o 
  -3  -4   4     2497.53     2661.18     63.09 o 
  -2  -4   4      868.41      883.59     20.15 o 
  -1  -4   4        3.17       13.20      6.74 o 
   0  -4   4       37.74       39.46      2.26 o 
   1  -4   4      803.72      800.16     16.34 o 
   2  -4   4     1061.83     1214.95     18.86 o 
   3  -4   4       21.86       28.24      4.80 o 
   4  -4   4      140.35      142.39      8.17 o 
   5  -4   4       93.99      107.04      6.96 o 
   6  -4   4      176.21      179.35      9.88 o 
   7  -4   4      231.36      236.12     13.67 o 
   8  -4   4      432.75      423.59     19.81 o 
   9  -4   4      206.23      179.92     12.38 o 
  10  -4   4       43.14       38.55      6.25 o 
  11  -4   4       26.13       16.21     14.01 o 
 -12  -3   4       19.61       11.54     13.44 o 
 -11  -3   4       59.41       59.01      8.19 o 
 -10  -3   4       36.36       38.97      6.64 o 
  -9  -3   4       49.18       45.97      6.97 o 
  -8  -3   4        4.89        6.72      4.03 o 
  -7  -3   4       71.05       72.25      7.59 o 
  -6  -3   4      130.51      123.46     12.29 o 
  -5  -3   4      407.56      465.57     18.20 o 
  -4  -3   4     1048.21     1163.33     38.36 o 
  -3  -3   4      303.21      296.36      8.55 o 
  -2  -3   4      169.44      172.99      3.79 o 
  -1  -3   4        2.06        6.24      1.53 o 
   0  -3   4      119.23      111.28      3.15 o 
   1  -3   4       57.20       44.22      2.51 o 
   2  -3   4      716.95      753.24     13.70 o 
   3  -3   4      378.48      391.88      9.75 o 
   4  -3   4      571.77      630.37     26.95 o 
   5  -3   4       32.04       37.70      3.19 o 
   6  -3   4       66.73       71.80      5.01 o 
   7  -3   4      191.50      202.43     11.25 o 
   8  -3   4       18.60       15.80      4.49 o 
   9  -3   4       21.96       13.52      5.44 o 
  10  -3   4       25.67       16.79      8.35 o 
  11  -3   4       12.62        7.85      4.18 o 
  12  -3   4       63.21       78.65      6.67 o 
 -12  -2   4       74.91      103.55      8.79 o 
 -11  -2   4        1.45       -2.23      4.55 o 
 -10  -2   4       19.35       20.79      7.73 o 
  -9  -2   4      212.67      214.32     13.01 o 
  -8  -2   4        7.32        9.02      4.15 o 
  -7  -2   4      373.72      343.08     19.09 o 
  -6  -2   4      378.18      428.08     21.32 o 
  -5  -2   4      142.50      112.91      8.86 o 
  -4  -2   4      336.60      373.25     14.26 o 
  -3  -2   4     2925.57     2985.20     32.57 o 
  -2  -2   4      200.32      178.04      7.08 o 
  -1  -2   4     1795.00     1684.14     42.00 o 
   0  -2   4     4278.31     4049.15     55.45 o 
   1  -2   4       18.33       17.89      1.22 o 
   2  -2   4       70.21       71.44      2.40 o 
   3  -2   4      423.51      438.64      8.20 o 
   4  -2   4      126.00      140.76      6.48 o 
   5  -2   4      180.34      202.74      9.73 o 
   6  -2   4       81.97       94.33      6.38 o 
   7  -2   4       73.90       67.35      5.50 o 
   8  -2   4      386.54      394.37     17.68 o 
   9  -2   4      251.30      237.72     10.52 o 
  10  -2   4        0.00        1.26      2.22 o 
  11  -2   4       23.85       33.83      7.45 o 
  12  -2   4        0.16        3.31      2.11 o 
 -12  -1   4      337.54      348.48     29.66 o 
 -11  -1   4       12.87       10.19      3.87 o 
 -10  -1   4        0.25        2.34      2.54 o 
  -9  -1   4      335.79      340.07     21.09 o 
  -8  -1   4     2142.95     2140.97     95.45 o 
  -7  -1   4      143.26      147.48      8.39 o 
  -6  -1   4     1356.67     1395.42     23.36 o 
  -5  -1   4      534.42      554.07     11.95 o 
  -4  -1   4      990.25     1016.35     18.67 o 
  -3  -1   4      266.96      275.23      5.21 o 
  -2  -1   4      485.87      457.35      6.17 o 
  -1  -1   4      319.49      312.69      4.63 o 
   0  -1   4    12574.34    10457.66    409.60 o 
   1  -1   4     2979.72     2873.82     55.61 o 
   2  -1   4      230.49      229.50      3.78 o 
   3  -1   4     2424.08     2441.03     47.68 o 
   4  -1   4     2243.64     2323.61     37.45 o 
   5  -1   4      669.12      738.90     18.06 o 
   6  -1   4     1987.93     2146.11     26.18 o 
   7  -1   4       23.03       27.05      8.64 o 
   8  -1   4        3.46        4.32      2.37 o 
   9  -1   4       17.60       16.31      4.81 o 
  10  -1   4        3.17        2.02      1.68 o 
  11  -1   4      107.71      106.59      6.09 o 
  12  -1   4       26.03       30.39     16.75 o 
 -12   0   4      213.80      201.79     24.28 o 
 -11   0   4       12.34       18.94      8.42 o 
 -10   0   4       55.67       64.41      8.55 o 
  -9   0   4      474.15      463.96     18.79 o 
  -8   0   4      312.24      299.86     16.10 o 
  -7   0   4      153.78      151.15      7.25 o 
  -6   0   4      540.66      576.49     15.02 o 
  -5   0   4     1650.16     1806.20     66.24 o 
  -4   0   4      411.76      439.14      8.97 o 
  -3   0   4      868.82      858.01     11.74 o 
  -2   0   4        8.22        6.13      0.88 o 
  -1   0   4    11652.86    10332.52    137.91 o 
   0   0   4        1.41        0.85      0.80 o 
   1   0   4     1753.29     1542.25     65.91 o 
   2   0   4     1052.09     1063.61     16.22 o 
   3   0   4     2662.55     2505.04     21.43 o 
   4   0   4        2.97        2.58      0.77 o 
   5   0   4      209.66      223.92      6.40 o 
   6   0   4        0.57        1.67      1.06 o 
   7   0   4      220.58      237.31      8.86 o 
   8   0   4       19.12       17.95      5.46 o 
   9   0   4      659.87      632.80     18.64 o 
  10   0   4       91.48       80.40      5.20 o 
  11   0   4       19.33       22.66     11.28 o 
  12   0   4       20.13       15.60     12.72 o 
 -12   1   4       43.51       33.39     15.14 o 
 -11   1   4       46.70       37.03     18.93 o 
 -10   1   4        4.02        3.39      3.18 o 
  -9   1   4       13.57       13.65      5.09 o 
  -8   1   4        2.49        1.85      2.12 o 
  -7   1   4      474.82      501.97     15.06 o 
  -6   1   4       60.42       65.18      4.03 o 
  -5   1   4      265.82      300.38      8.49 o 
  -4   1   4      290.48      313.75      8.30 o 
  -3   1   4     3135.59     3076.31     63.61 o 
  -2   1   4      631.93      605.99      7.89 o 
  -1   1   4     4464.71     3973.08     35.20 o 
   0   1   4      608.84      556.01      8.55 o 
   1   1   4     1522.42     1397.95     17.00 o 
   2   1   4       94.73       95.47      3.57 o 
   3   1   4      409.69      384.06      6.62 o 
   4   1   4      473.43      443.01      7.94 o 
   5   1   4      535.70      530.33     11.40 o 
   6   1   4     1824.53     1779.86     38.84 o 
   7   1   4       59.56       51.32      5.15 o 
   8   1   4      118.69      131.90      7.50 o 
   9   1   4       16.56       15.66      6.21 o 
  10   1   4      178.04      178.36      9.22 o 
  11   1   4       81.05       83.83      7.64 o 
  12   1   4        0.04        4.05      4.73 o 
 -12   2   4        0.15        1.14      2.10 o 
 -11   2   4        3.61        1.87      2.56 o 
 -10   2   4        2.37        4.53      2.29 o 
  -9   2   4       64.74       54.41      6.44 o 
  -8   2   4      189.17      184.70      9.16 o 
  -7   2   4      168.65      165.32      8.91 o 
  -6   2   4     1205.16     1282.91     26.14 o 
  -5   2   4      373.36      418.64     12.97 o 
  -4   2   4     1129.49     1207.30     24.44 o 
  -3   2   4      677.97      634.00     24.36 o 
  -2   2   4      151.61      131.79      3.29 o 
  -1   2   4      356.21      330.61      8.90 o 
   0   2   4    10891.83     9508.28     78.94 o 
   1   2   4      736.66      666.59      8.49 o 
   2   2   4     3213.55     3010.92     32.91 o 
   3   2   4      148.11      132.77      3.34 o 
   4   2   4      470.83      521.19     10.89 o 
   5   2   4     1387.29     1463.05     18.81 o 
   6   2   4        0.57        2.17      0.84 o 
   7   2   4       43.62       42.98      2.22 o 
   8   2   4      376.65      343.24     17.03 o 
   9   2   4       93.88       96.95      5.91 o 
  10   2   4       59.96       55.59      4.35 o 
  11   2   4      117.10      136.24      9.21 o 
  12   2   4       11.24       18.12     11.38 o 
 -11   3   4       14.41       17.53     12.31 o 
 -10   3   4        8.45        8.76      4.76 o 
  -9   3   4       11.52        8.99      4.74 o 
  -8   3   4      700.01      738.52     22.23 o 
  -7   3   4       85.50       78.91      7.74 o 
  -6   3   4        0.33        2.53      1.71 o 
  -5   3   4      933.38      966.17     19.93 o 
  -4   3   4        0.34        0.81      1.23 o 
  -3   3   4      986.48     1067.91     18.39 o 
  -2   3   4        2.69        6.30      2.33 o 
  -1   3   4     2635.00     2696.29     49.92 o 
   0   3   4     1356.04     1300.41     13.42 o 
   1   3   4     3869.79     3738.87     50.38 o 
   2   3   4     6351.19     6010.91     46.87 o 
   3   3   4       98.10       91.46      2.28 o 
   4   3   4      570.41      626.97     11.49 o 
   5   3   4      599.46      640.39     12.28 o 
   6   3   4      370.57      359.50     10.35 o 
   7   3   4       11.22       12.40      2.63 o 
   8   3   4      715.79      674.83     28.67 o 
   9   3   4       67.50       61.61      3.62 o 
  10   3   4       12.86       14.90      7.94 o 
  11   3   4       43.73       48.70     19.43 o 
  12   3   4        0.49        8.76      7.05 o 
 -11   4   4       10.76       11.97      7.69 o 
 -10   4   4      377.08      391.95     16.86 o 
  -9   4   4       23.82       19.99      6.36 o 
  -8   4   4        2.45        4.11      3.18 o 
  -7   4   4     1228.52     1240.92     40.77 o 
  -6   4   4       37.78       48.06     10.03 o 
  -5   4   4       42.55       44.73      4.73 o 
  -4   4   4      397.30      437.41     11.40 o 
  -3   4   4      248.24      283.38      9.59 o 
  -2   4   4       76.04       97.25      5.33 o 
  -1   4   4       91.64      104.51      4.56 o 
   0   4   4      181.95      169.58      3.55 o 
   1   4   4     7673.40     7566.34     60.86 o 
   2   4   4     1510.79     1545.20     13.01 o 
   3   4   4       10.01       13.04      1.45 o 
   4   4   4       89.67       96.85      3.81 o 
   5   4   4     1911.47     2025.60     63.81 o 
   6   4   4      343.45      380.26     11.15 o 
   7   4   4        1.15        1.95      0.94 o 
   8   4   4      179.01      177.47      9.22 o 
   9   4   4       24.10       21.00      3.99 o 
  10   4   4      176.67      162.80     13.11 o 
  11   4   4      245.74      232.86     22.57 o 
  12   4   4       59.99       53.40     40.85 o 
 -11   5   4       50.33       49.95      8.85 o 
 -10   5   4        9.76        7.13      3.83 o 
  -9   5   4      193.68      204.67     19.68 o 
  -8   5   4       34.42       36.59     11.19 o 
  -7   5   4      142.82      125.63      7.15 o 
  -6   5   4      899.55      953.47     32.85 o 
  -5   5   4      516.13      506.92     22.15 o 
  -4   5   4       11.73        9.37      2.68 o 
  -3   5   4       37.25       35.81      1.85 o 
  -2   5   4       20.34       13.33      2.54 o 
  -1   5   4      456.70      465.99     12.05 o 
   0   5   4      443.55      434.86      9.66 o 
   1   5   4        1.86        2.99      0.91 o 
   2   5   4     1439.65     1451.49     17.61 o 
   3   5   4      523.31      552.72     12.60 o 
   4   5   4      208.54      223.89      7.38 o 
   5   5   4       26.17       22.86      1.46 o 
   6   5   4       21.51       26.30      2.47 o 
   7   5   4        3.74        4.43      1.64 o 
   8   5   4      756.72      816.81     26.06 o 
   9   5   4       24.86       32.54     10.74 o 
  10   5   4      174.45      182.87     17.89 o 
  11   5   4        0.00        2.90      5.69 o 
  12   5   4       18.03       13.95     14.12 o 
 -10   6   4       45.14       30.05     24.31 o 
  -9   6   4      127.64      123.76     14.06 o 
  -8   6   4        8.83        9.76      4.36 o 
  -7   6   4      295.75      291.66     13.88 o 
  -6   6   4      190.73      205.06     11.25 o 
  -5   6   4      259.33      239.29     10.69 o 
  -4   6   4        8.62        8.10      2.98 o 
  -3   6   4      997.91      990.61     18.40 o 
  -2   6   4       55.64       58.37      4.01 o 
  -1   6   4       21.16       25.77      2.28 o 
   0   6   4      392.95      383.29     10.40 o 
   1   6   4     2547.64     2457.66     61.48 o 
   2   6   4      369.16      368.90     10.66 o 
   3   6   4     1399.41     1410.34     25.10 o 
   4   6   4      147.74      133.27      5.74 o 
   5   6   4       79.68       72.28      2.77 o 
   6   6   4      161.42      139.04      6.63 o 
   7   6   4      415.88      461.52     18.75 o 
   8   6   4      220.08      237.46     13.11 o 
   9   6   4      148.07      133.07      7.52 o 
  10   6   4      280.58      306.46     26.74 o 
  11   6   4        0.80        3.11      3.58 o 
  -9   7   4       21.57       22.63      9.59 o 
  -8   7   4      139.85      136.75     13.82 o 
  -7   7   4       77.04       74.98     11.62 o 
  -6   7   4       11.47        7.51      3.25 o 
  -5   7   4      359.21      365.25     17.43 o 
  -4   7   4      209.29      202.28     11.15 o 
  -3   7   4      754.30      756.47     15.81 o 
  -2   7   4      825.77      841.62     26.96 o 
  -1   7   4      212.84      204.81      9.34 o 
   0   7   4       39.66       47.78      2.29 o 
   1   7   4       47.67       44.54      2.63 o 
   2   7   4      165.10      160.94      7.68 o 
   3   7   4        4.38        4.81      1.96 o 
   4   7   4       31.72       32.91      5.06 o 
   5   7   4      464.43      449.88     20.91 o 
   6   7   4      263.43      284.28     13.70 o 
   7   7   4       28.47       25.86      2.91 o 
   8   7   4       79.20       74.72      5.48 o 
   9   7   4      822.76      831.20     67.52 o 
  10   7   4      118.77      122.30     15.92 o 
  11   7   4       92.78       93.84     14.49 o 
  -9   8   4       69.53       56.17     34.26 o 
  -8   8   4       57.47       52.37     25.35 o 
  -7   8   4       10.67       11.11      5.11 o 
  -6   8   4       22.54       24.88      9.39 o 
  -5   8   4       45.07       48.98     21.92 o 
  -4   8   4       64.09       64.78     10.28 o 
  -3   8   4      146.84      145.40     10.89 o 
  -2   8   4        4.00        1.95      1.95 o 
  -1   8   4      684.13      689.13     20.18 o 
   0   8   4        5.24        4.97      1.51 o 
   1   8   4       32.38       31.51      2.82 o 
   2   8   4      557.71      554.58     16.70 o 
   3   8   4       67.84       63.55      6.23 o 
   4   8   4       38.48       40.44      8.78 o 
   5   8   4      154.16      171.15      8.10 o 
   6   8   4      315.96      291.26     16.69 o 
   7   8   4        1.67        2.27      2.49 o 
   8   8   4        1.42        0.73      1.94 o 
   9   8   4        0.81        1.85      3.86 o 
  10   8   4      159.60      167.54     18.33 o 
  -8   9   4        0.36       -0.31      5.45 o 
  -7   9   4        0.33        0.75      4.54 o 
  -6   9   4        1.30        3.77      6.06 o 
  -5   9   4        0.09        2.22      3.68 o 
  -4   9   4       23.33       20.72     10.01 o 
  -3   9   4       57.11       66.47      9.29 o 
  -2   9   4      108.47      117.08      8.73 o 
  -1   9   4      307.63      274.02     16.93 o 
   0   9   4     1005.38     1020.60     43.12 o 
   1   9   4       33.30       32.48      3.75 o 
   2   9   4      419.68      430.32     19.11 o 
   3   9   4      274.65      277.17     21.10 o 
   4   9   4      159.21      167.15      8.25 o 
   5   9   4      518.37      548.59     22.91 o 
   6   9   4      175.42      183.64     11.10 o 
   7   9   4      144.76      155.51      9.24 o 
   8   9   4        3.40        0.23      3.51 o 
   9   9   4       10.58       11.85      8.38 o 
  10   9   4       23.89       22.45     18.99 o 
  -7  10   4        2.41        1.71      4.05 o 
  -6  10   4       97.80       94.51      9.51 o 
  -5  10   4        0.26        2.51      5.46 o 
  -4  10   4        5.58        1.83      5.86 o 
  -3  10   4       42.01       38.33     15.19 o 
  -2  10   4       52.00       45.71     14.87 o 
  -1  10   4        0.06        2.34      3.58 o 
   0  10   4      159.40      160.36     11.94 o 
   1  10   4       87.43      106.76     24.63 o 
   2  10   4        4.05        3.13      1.84 o 
   3  10   4        0.68        1.59      1.60 o 
   4  10   4        0.11        0.30      2.33 o 
   5  10   4      447.00      469.77     22.52 o 
   6  10   4        1.92        2.58      4.54 o 
   7  10   4      297.04      306.32     28.07 o 
   8  10   4      192.18      226.68     20.58 o 
   9  10   4      125.23      138.37     14.05 o 
  -5  11   4        0.32        1.34      5.01 o 
  -4  11   4        0.80        4.19      3.90 o 
  -3  11   4       53.17       48.42     20.94 o 
  -2  11   4        4.31        7.38      4.40 o 
  -1  11   4       76.39       78.06     11.20 o 
   0  11   4        1.36        3.35      3.43 o 
   1  11   4       81.93       85.84     10.52 o 
   2  11   4      108.79      136.81     12.78 o 
   3  11   4       20.56       19.36     11.59 o 
   4  11   4       11.73       13.12      6.94 o 
   5  11   4       34.12       32.22      4.03 o 
   6  11   4        4.21        4.15      2.88 o 
   7  11   4       82.38       87.77      9.95 o 
  -3  12   4        1.04        2.84      3.84 o 
  -2  12   4       66.17       50.41     26.28 o 
  -1  12   4       47.94       49.36     21.22 o 
   0  12   4       29.04       27.69     11.07 o 
   1  12   4       36.18       42.54     22.13 o 
   2  12   4       64.61       75.19      7.90 o 
   3  12   4        0.04        1.49      3.30 o 
   4  12   4       16.95       17.74      9.86 o 
   5  12   4      111.71      101.82     21.73 o 
  -3 -12   5        0.56        0.78      3.08 o 
  -2 -12   5       66.16       56.58      8.57 o 
  -1 -12   5        8.33        9.21      5.39 o 
   0 -12   5       17.21       16.44     11.24 o 
   1 -12   5      197.55      190.55     12.63 o 
  -6 -11   5      212.64      192.63     11.51 o 
  -5 -11   5        6.26        5.07      4.13 o 
  -4 -11   5        3.11        3.61      3.16 o 
  -3 -11   5      129.00      137.57      9.81 o 
  -2 -11   5       35.47       28.84     12.66 o 
  -1 -11   5        1.43        1.31      2.33 o 
   0 -11   5        9.33        6.45      3.24 o 
   1 -11   5      112.41      120.02      8.33 o 
   2 -11   5      186.74      188.86     14.27 o 
   3 -11   5        0.32        2.71      4.17 o 
   4 -11   5      184.65      220.39     14.95 o 
  -7 -10   5        4.20        6.41      5.24 o 
  -6 -10   5       58.76       39.72     24.19 o 
  -5 -10   5        0.21        0.20      2.22 o 
  -4 -10   5        4.82        4.21      3.26 o 
  -3 -10   5        0.75        2.48      2.07 o 
  -2 -10   5       52.42       63.49     15.25 o 
  -1 -10   5      281.34      270.51     15.19 o 
   0 -10   5      125.84      125.59      7.51 o 
   1 -10   5        0.01        1.94      2.21 o 
   2 -10   5        2.59        5.69      2.90 o 
   3 -10   5       10.24       15.19      7.31 o 
   4 -10   5       34.02       18.83      9.41 o 
   5 -10   5       94.28      108.89     10.70 o 
   6 -10   5       54.95       58.71     13.03 o 
  -8  -9   5       73.59       65.87      9.55 o 
  -7  -9   5        4.18        3.31      4.19 o 
  -6  -9   5      179.74      188.66     14.16 o 
  -5  -9   5      173.66      208.95     12.29 o 
  -4  -9   5        2.45        2.78      1.49 o 
  -3  -9   5       54.74       56.75      7.99 o 
  -2  -9   5      113.48      103.77      6.00 o 
  -1  -9   5        0.36        0.75      2.49 o 
   0  -9   5      263.68      236.68     11.78 o 
   1  -9   5        0.87        1.43      2.82 o 
   2  -9   5      175.73      182.12     12.01 o 
   3  -9   5     1035.91     1102.29     41.48 o 
   4  -9   5      127.76      141.01      9.95 o 
   5  -9   5      159.80      177.42     10.32 o 
   6  -9   5        0.05        0.20      3.01 o 
   7  -9   5        2.09        3.48      3.90 o 
  -9  -8   5        0.64        0.95      2.96 o 
  -8  -8   5        0.73        1.89      3.22 o 
  -7  -8   5      106.15      104.80      8.50 o 
  -6  -8   5        1.44        2.25      3.75 o 
  -5  -8   5      998.27     1034.29     46.68 o 
  -4  -8   5       51.56       51.98      9.26 o 
  -3  -8   5       21.33       23.65      7.36 o 
  -2  -8   5       21.99       21.58      7.70 o 
  -1  -8   5      273.10      251.62     15.52 o 
   0  -8   5      210.48      214.72     12.74 o 
   1  -8   5        0.11        2.27      3.22 o 
   2  -8   5      564.70      527.06     17.76 o 
   3  -8   5        8.38       14.32      5.52 o 
   4  -8   5        0.45        0.91      2.94 o 
   5  -8   5        0.00        4.13      2.83 o 
   6  -8   5        5.97        8.76      5.65 o 
   7  -8   5        1.91        1.95      1.95 o 
   8  -8   5       92.10       84.51      7.72 o 
 -10  -7   5       20.62       17.95     14.29 o 
  -9  -7   5       12.22       11.44      8.35 o 
  -8  -7   5        0.70        3.02      2.92 o 
  -7  -7   5       60.64       61.30      7.66 o 
  -6  -7   5      555.01      589.94     29.75 o 
  -5  -7   5       19.26       20.99      4.80 o 
  -4  -7   5       17.64       16.93      6.18 o 
  -3  -7   5        5.74        5.08      3.17 o 
  -2  -7   5       37.71       36.69      5.20 o 
  -1  -7   5      478.66      462.41     13.34 o 
   0  -7   5       12.61       14.38      4.67 o 
   1  -7   5      616.01      689.47     19.66 o 
   2  -7   5      238.68      235.54     12.79 o 
   3  -7   5       20.05       15.95      6.28 o 
   4  -7   5        8.59        6.38      2.59 o 
   5  -7   5       27.76       25.17      9.40 o 
   6  -7   5      130.91      127.59      7.22 o 
   7  -7   5        4.54        4.22      3.20 o 
   8  -7   5      154.78      126.33      8.18 o 
   9  -7   5       14.60        9.69      6.06 o 
 -11  -6   5        2.92        4.44      3.89 o 
 -10  -6   5       55.90       61.17      8.69 o 
  -9  -6   5       89.06       97.67      8.77 o 
  -8  -6   5      248.16      263.72     16.89 o 
  -7  -6   5      121.35      137.06     10.34 o 
  -6  -6   5     1126.38     1216.87     55.72 o 
  -5  -6   5      290.38      282.42     14.00 o 
  -4  -6   5      121.75      120.90      5.51 o 
  -3  -6   5       36.68       40.00      5.15 o 
  -2  -6   5       54.85       54.42      4.25 o 
  -1  -6   5      266.12      303.89     12.82 o 
   0  -6   5      172.46      176.39      9.17 o 
   1  -6   5      204.46      227.75     11.45 o 
   2  -6   5       13.62       17.43      4.32 o 
   3  -6   5      249.20      238.16     13.16 o 
   4  -6   5        1.16        3.26      1.98 o 
   5  -6   5      546.62      536.36     24.08 o 
   6  -6   5        3.00        4.72      2.07 o 
   7  -6   5        0.00        1.29      2.39 o 
   8  -6   5        1.08        2.21      2.65 o 
   9  -6   5        1.82        2.69      2.18 o 
  10  -6   5        0.91        2.18      2.96 o 
 -11  -5   5       84.59       88.97     18.66 o 
 -10  -5   5        3.44        5.46      3.73 o 
  -9  -5   5        0.09        1.14      3.07 o 
  -8  -5   5      128.08      127.60      8.35 o 
  -7  -5   5      455.94      463.65     26.63 o 
  -6  -5   5        1.38        3.66      3.49 o 
  -5  -5   5       24.84       29.87     12.14 o 
  -4  -5   5       40.98       38.40      2.33 o 
  -3  -5   5      232.33      257.81      9.25 o 
  -2  -5   5       69.36       72.06      4.27 o 
  -1  -5   5       14.28       17.57      4.80 o 
   0  -5   5       56.73       53.80      4.27 o 
   1  -5   5      256.84      271.81     10.02 o 
   2  -5   5      280.22      305.34     11.02 o 
   3  -5   5      522.60      540.05     14.30 o 
   4  -5   5       97.41       96.67      7.73 o 
   5  -5   5      716.73      750.04     19.61 o 
   6  -5   5       45.62       39.66     10.16 o 
   7  -5   5      695.76      741.31     30.44 o 
   8  -5   5       21.67       26.13     10.04 o 
   9  -5   5       29.23       31.52      9.46 o 
  10  -5   5        2.07        7.94      4.08 o 
  11  -5   5        1.21        3.81      2.66 o 
 -11  -4   5      175.68      203.79     16.58 o 
 -10  -4   5       15.15        8.43      3.48 o 
  -9  -4   5      200.62      206.04     16.01 o 
  -8  -4   5       87.49       85.40     17.26 o 
  -7  -4   5      119.53      126.89     11.59 o 
  -6  -4   5      186.51      169.67     10.48 o 
  -5  -4   5       91.95       90.62      7.06 o 
  -4  -4   5      111.99      114.48      5.03 o 
  -3  -4   5       54.40       45.93      3.42 o 
  -2  -4   5      993.20     1050.24     20.80 o 
  -1  -4   5      747.33      810.11     17.61 o 
   0  -4   5      737.51      799.32     17.07 o 
   1  -4   5      252.48      274.14     11.15 o 
   2  -4   5       50.89       61.82      4.34 o 
   3  -4   5       63.59       73.69      6.11 o 
   4  -4   5      307.53      318.33     13.14 o 
   5  -4   5      112.26      114.02      7.42 o 
   6  -4   5      122.63      128.57      7.76 o 
   7  -4   5      205.86      196.91     12.09 o 
   8  -4   5        0.01        2.37      2.09 o 
   9  -4   5       22.30       29.74      8.56 o 
  10  -4   5        6.52        5.93      3.15 o 
  11  -4   5        1.92        1.11      3.22 o 
 -12  -3   5        0.15        0.56      3.46 o 
 -11  -3   5       31.86       23.49     11.49 o 
 -10  -3   5       42.51       35.32     16.64 o 
  -9  -3   5       30.09       29.13     13.40 o 
  -8  -3   5       15.52       14.64      5.92 o 
  -7  -3   5      792.12      787.58     36.01 o 
  -6  -3   5      456.55      493.52     19.48 o 
  -5  -3   5      510.71      515.21     15.52 o 
  -4  -3   5        5.19        9.03      1.55 o 
  -3  -3   5      141.84      163.30      3.75 o 
  -2  -3   5      112.91      123.58      3.67 o 
  -1  -3   5      100.85      113.77      3.05 o 
   0  -3   5      858.44      865.37      6.49 o 
   1  -3   5     1695.48     1813.41     35.41 o 
   2  -3   5      596.84      614.22     14.29 o 
   3  -3   5     1177.35     1263.38     23.25 o 
   4  -3   5      266.15      308.34     10.46 o 
   5  -3   5       78.86       78.32      6.23 o 
   6  -3   5        7.83       11.06      3.48 o 
   7  -3   5      175.34      163.91     10.46 o 
   8  -3   5     1075.38     1135.50     30.35 o 
   9  -3   5      188.94      173.29     10.02 o 
  10  -3   5        3.13        1.93      4.18 o 
  11  -3   5        6.38        5.07      2.43 o 
  12  -3   5        9.86       10.82      7.56 o 
 -12  -2   5        1.21        2.19      3.00 o 
 -11  -2   5       55.53       61.55      9.20 o 
 -10  -2   5       37.96       36.04     13.85 o 
  -9  -2   5      228.52      231.94     17.18 o 
  -8  -2   5        2.29        0.49      2.87 o 
  -7  -2   5      439.54      459.64     16.86 o 
  -6  -2   5      436.03      428.19     17.00 o 
  -5  -2   5      269.99      289.78     12.56 o 
  -4  -2   5     1616.73     1665.69     57.66 o 
  -3  -2   5      134.10      143.44      3.72 o 
  -2  -2   5       37.59       43.72      1.89 o 
  -1  -2   5        4.11        5.64      1.14 o 
   0  -2   5       82.58       78.18      7.42 o 
   1  -2   5       10.04       13.82      3.16 o 
   2  -2   5       19.12       24.09      1.87 o 
   3  -2   5     1514.87     1737.02     27.44 o 
   4  -2   5     1997.17     2197.58     43.63 o 
   5  -2   5      109.06      110.15      7.46 o 
   6  -2   5       37.84       38.46      6.25 o 
   7  -2   5       42.34       46.70     13.19 o 
   8  -2   5      137.22      124.87     11.86 o 
   9  -2   5        2.08        2.97      2.37 o 
  10  -2   5       44.25       42.39     14.33 o 
  11  -2   5        4.33        2.93      2.55 o 
  12  -2   5        3.27        2.05      2.14 o 
 -12  -1   5       40.62       27.67     12.09 o 
 -11  -1   5       14.40       16.07      8.11 o 
 -10  -1   5       35.68       35.66      9.80 o 
  -9  -1   5      422.79      404.11     16.67 o 
  -8  -1   5       43.60       47.56      3.05 o 
  -7  -1   5        5.51        5.13      2.09 o 
  -6  -1   5      577.18      601.26     14.50 o 
  -5  -1   5       15.73       11.69      1.18 o 
  -4  -1   5      142.62      165.59      6.13 o 
  -3  -1   5     3669.97     3649.99     41.69 o 
  -2  -1   5        1.99        1.79      0.58 o 
  -1  -1   5     5701.73     5183.05     32.24 o 
   0  -1   5       25.55       23.59      1.34 o 
   1  -1   5     2950.15     2732.32     47.81 o 
   2  -1   5      683.17      662.27      8.70 o 
   3  -1   5        0.63        1.72      1.44 o 
   4  -1   5     1666.81     1780.08     25.43 o 
   5  -1   5      160.05      171.77      6.90 o 
   6  -1   5      254.98      266.85     11.25 o 
   7  -1   5      215.63      210.69     10.55 o 
   8  -1   5      999.62     1002.35     36.34 o 
   9  -1   5        1.33        1.29      1.64 o 
  10  -1   5       27.73       22.65      8.58 o 
  11  -1   5       47.48       49.21      5.36 o 
  12  -1   5        3.68        7.29      4.85 o 
 -12   0   5       18.44       24.90     11.05 o 
 -11   0   5        8.62        5.66      4.09 o 
 -10   0   5       35.36       31.54      8.85 o 
  -9   0   5       99.89      105.90     11.03 o 
  -8   0   5       12.97        9.61      3.82 o 
  -7   0   5      141.83      132.79      6.81 o 
  -6   0   5      126.76      132.07      5.78 o 
  -5   0   5        6.79        6.49      1.82 o 
  -4   0   5     2585.29     2723.40     65.54 o 
  -3   0   5      805.49      791.29     10.22 o 
  -2   0   5      470.41      501.22      6.90 o 
  -1   0   5     1157.69     1083.80     21.24 o 
   0   0   5    15427.57    14164.86    214.73 o 
   1   0   5      269.91      259.50      3.85 o 
   2   0   5      870.88      886.43     32.00 o 
   3   0   5      364.34      364.51      5.60 o 
   4   0   5     1209.55     1258.60     14.80 o 
   5   0   5      762.24      734.17     16.12 o 
   6   0   5     3746.41     4077.82     81.74 o 
   7   0   5      222.96      221.54      9.39 o 
   8   0   5       37.12       37.12      4.94 o 
   9   0   5       23.48       30.02     10.13 o 
  10   0   5        0.98        1.32      1.65 o 
  11   0   5        1.11        3.04      2.67 o 
  12   0   5        1.04        5.20      4.52 o 
 -12   1   5       49.47       45.92     17.84 o 
 -11   1   5        0.01        1.24      3.30 o 
 -10   1   5      135.15      141.55     11.25 o 
  -9   1   5      174.66      184.00      9.57 o 
  -8   1   5     1000.43     1020.12     33.04 o 
  -7   1   5        0.41        1.62      1.82 o 
  -6   1   5      866.89      918.43     44.16 o 
  -5   1   5        0.22        2.29      1.89 o 
  -4   1   5      349.82      368.11      7.74 o 
  -3   1   5      809.84      836.71      7.51 o 
  -2   1   5      478.01      466.13      9.48 o 
  -1   1   5        9.22        8.62      1.38 o 
   0   1   5     1513.38     1389.36     12.77 o 
   1   1   5     8534.25     7992.06    134.67 o 
   2   1   5      561.14      529.84     11.00 o 
   3   1   5     2244.22     2127.69     30.85 o 
   4   1   5     3086.15     3181.47     38.56 o 
   5   1   5     3673.08     3906.67    122.79 o 
   6   1   5     2084.77     2021.14     99.95 o 
   7   1   5       36.29       35.90      2.71 o 
   8   1   5       24.97       30.30      9.19 o 
   9   1   5       15.86       15.27      5.63 o 
  10   1   5        1.31        1.66      1.73 o 
  11   1   5       80.95       79.32      5.93 o 
  12   1   5       75.13       76.35     52.30 o 
 -11   2   5        0.12        1.54      3.66 o 
 -10   2   5      208.30      214.16      9.05 o 
  -9   2   5        1.32        2.09      2.02 o 
  -8   2   5      140.42      145.52      8.40 o 
  -7   2   5     1075.86     1099.92     36.94 o 
  -6   2   5        0.11        1.39      1.21 o 
  -5   2   5       83.23       90.29      7.84 o 
  -4   2   5     1664.01     1768.45     43.81 o 
  -3   2   5      513.82      586.33      6.89 o 
  -2   2   5      141.22      150.51      3.84 o 
  -1   2   5     1084.70     1075.87     21.18 o 
   0   2   5     2543.48     2365.63     15.70 o 
   1   2   5      340.79      313.05      4.43 o 
   2   2   5     1834.84     1664.23     32.80 o 
   3   2   5     5079.83     5177.70     84.88 o 
   4   2   5      157.11      150.65      3.53 o 
   5   2   5     3006.78     3108.14     73.71 o 
   6   2   5      467.17      484.19      7.23 o 
   7   2   5      457.30      492.72     11.28 o 
   8   2   5       28.03       28.47      5.90 o 
   9   2   5       47.36       50.67      3.98 o 
  10   2   5      224.17      210.78      9.45 o 
  11   2   5        0.04        1.29      3.16 o 
  12   2   5       32.09       27.70     31.42 o 
 -11   3   5        2.04        0.73      2.85 o 
 -10   3   5        0.99        3.89      2.55 o 
  -9   3   5       97.09       99.40      5.97 o 
  -8   3   5       13.51       13.07      4.00 o 
  -7   3   5      219.19      232.72     10.06 o 
  -6   3   5       83.85       85.99      5.84 o 
  -5   3   5      924.91      962.61     30.63 o 
  -4   3   5      134.83      134.10      7.35 o 
  -3   3   5      200.62      219.11      6.84 o 
  -2   3   5     1495.43     1540.28     10.51 o 
  -1   3   5      146.09      140.76      4.36 o 
   0   3   5      756.45      799.32     12.97 o 
   1   3   5     4186.95     3985.24     57.30 o 
   2   3   5       39.28       36.83      1.63 o 
   3   3   5      780.84      793.15     10.05 o 
   4   3   5      236.27      223.70      5.92 o 
   5   3   5      300.28      308.27      7.00 o 
   6   3   5       12.58       11.00      2.57 o 
   7   3   5        9.64        8.08      2.50 o 
   8   3   5       28.80       28.00      5.39 o 
   9   3   5      203.29      190.65      9.30 o 
  10   3   5       45.58       38.64      4.93 o 
  11   3   5        4.08        3.21      6.30 o 
  12   3   5        3.48        8.10      6.60 o 
 -11   4   5       77.02       79.97      7.65 o 
 -10   4   5        0.82        1.15      2.28 o 
  -9   4   5       71.59       76.53      5.42 o 
  -8   4   5       59.69       56.17      7.56 o 
  -7   4   5     1008.08     1061.18     34.68 o 
  -6   4   5      265.42      292.69     13.51 o 
  -5   4   5      148.83      139.73      9.66 o 
  -4   4   5       58.42       67.75      3.99 o 
  -3   4   5      127.23      142.38      5.56 o 
  -2   4   5     1254.81     1309.80     56.58 o 
  -1   4   5      791.10      782.80     34.65 o 
   0   4   5     1063.17     1081.31     12.47 o 
   1   4   5      257.74      290.07      6.32 o 
   2   4   5      745.37      753.52      8.26 o 
   3   4   5      351.73      362.98      8.13 o 
   4   4   5       55.50       65.05      2.72 o 
   5   4   5       22.98       23.46      1.79 o 
   6   4   5       38.32       36.53      1.62 o 
   7   4   5      320.05      311.52     17.78 o 
   8   4   5       28.31       25.17      3.04 o 
   9   4   5       26.63       21.04      2.40 o 
  11   4   5      110.44       98.73     38.58 o 
  12   4   5       31.33       33.76     22.22 o 
 -10   5   5        0.51        2.18      3.02 o 
  -9   5   5       49.84       47.86      8.25 o 
  -8   5   5      508.80      535.37     24.24 o 
  -7   5   5      184.96      202.92     10.97 o 
  -6   5   5      299.73      279.30     16.48 o 
  -5   5   5       34.23       31.77      3.74 o 
  -4   5   5      107.95       98.48      4.89 o 
  -3   5   5      956.35     1060.22     18.27 o 
  -2   5   5      323.22      368.19     14.76 o 
  -1   5   5        4.87       12.84      5.66 o 
   0   5   5     1622.44     1802.57     40.51 o 
   1   5   5     1819.43     1728.96     46.66 o 
   2   5   5     5305.02     5218.83     80.16 o 
   3   5   5        7.19        5.35      1.39 o 
   4   5   5       23.10       20.98      1.53 o 
   5   5   5       25.24       25.01      1.65 o 
   6   5   5       66.46       69.67      2.70 o 
   7   5   5       16.22       17.92      1.46 o 
   8   5   5      111.04      118.06      4.15 o 
   9   5   5      155.04      150.18      9.68 o 
  10   5   5        0.11        3.25      4.85 o 
  11   5   5       95.67       93.84     13.56 o 
  12   5   5        4.93        5.60      5.53 o 
 -10   6   5       24.64       27.12     10.26 o 
  -9   6   5       81.38       58.16     30.47 o 
  -8   6   5      378.50      404.58     27.16 o 
  -7   6   5       85.68       90.59      7.45 o 
  -6   6   5       46.10       40.01      4.35 o 
  -5   6   5      944.81      984.16     33.20 o 
  -4   6   5       18.69       17.13      1.61 o 
  -3   6   5       45.66       55.08      4.73 o 
  -2   6   5      107.05      117.74      7.67 o 
  -1   6   5       29.78       32.60     11.05 o 
   0   6   5      393.23      403.17     10.42 o 
   1   6   5     4805.32     4561.49     71.58 o 
   2   6   5     3061.62     3161.74     49.47 o 
   3   6   5      147.30      138.44      5.41 o 
   4   6   5       38.14       33.86      2.05 o 
   5   6   5       10.44        8.51      3.37 o 
   6   6   5      163.30      149.19      9.72 o 
   7   6   5       39.94       35.66      3.47 o 
   8   6   5       37.51       29.00      2.50 o 
   9   6   5        2.35        2.18      6.06 o 
  10   6   5      104.46      106.08     17.04 o 
  11   6   5       19.56       20.20     17.77 o 
  -9   7   5        7.89       10.37      6.70 o 
  -8   7   5       81.55       81.79     33.00 o 
  -7   7   5       52.41       44.44     16.19 o 
  -6   7   5        4.76        7.97      3.71 o 
  -5   7   5      484.37      504.52     23.24 o 
  -4   7   5      288.74      287.69     11.96 o 
  -3   7   5     2490.22     2481.17     88.58 o 
  -2   7   5       61.28       60.74     11.24 o 
  -1   7   5        0.06        0.54      0.65 o 
   0   7   5      183.50      147.95      7.08 o 
   1   7   5      380.17      396.39     13.76 o 
   2   7   5       14.31       11.80      3.05 o 
   3   7   5       32.89       31.90     10.57 o 
   4   7   5       29.69       30.14      5.09 o 
   5   7   5      131.81      154.56     13.05 o 
   6   7   5       61.82       62.01      4.80 o 
   7   7   5       37.57       37.94      3.23 o 
   8   7   5        1.25        2.40      2.06 o 
   9   7   5      221.82      238.59     24.91 o 
  10   7   5      118.77      138.76     55.60 o 
  11   7   5       36.38       43.59     27.42 o 
  -9   8   5        1.08        2.32      4.60 o 
  -8   8   5      248.27      241.07     18.98 o 
  -7   8   5      415.65      459.04     25.26 o 
  -6   8   5        6.44       12.46      4.84 o 
  -5   8   5       38.67       34.52     14.11 o 
  -4   8   5        0.17        2.72      3.00 o 
  -3   8   5        1.33        1.50      2.65 o 
  -2   8   5       34.76       41.60     12.99 o 
  -1   8   5      158.11      149.60      8.00 o 
   0   8   5      147.39      136.48      5.77 o 
   1   8   5       99.75       83.79      4.34 o 
   2   8   5       66.82       66.81      3.35 o 
   3   8   5       10.77       12.67      3.67 o 
   4   8   5      230.79      238.65     12.64 o 
   5   8   5      559.12      585.61     22.24 o 
   6   8   5       22.70       23.11     11.09 o 
   7   8   5       38.16       36.81      3.08 o 
   8   8   5       11.88       13.32      8.90 o 
   9   8   5        3.78        3.37      4.87 o 
  10   8   5      341.75      341.00     29.17 o 
  -8   9   5       12.89        9.62      8.88 o 
  -7   9   5       23.11       12.85      7.36 o 
  -6   9   5      238.99      275.93     19.49 o 
  -5   9   5       67.24       59.23     19.32 o 
  -4   9   5       28.79       30.24     11.75 o 
  -3   9   5       74.04       74.83     11.45 o 
  -2   9   5        6.34        5.62      3.71 o 
  -1   9   5      380.35      368.57     24.25 o 
   0   9   5      808.40      835.69     29.98 o 
   1   9   5      146.15      134.14      6.99 o 
   2   9   5       56.90       45.67      4.43 o 
   3   9   5      114.93      108.94      6.22 o 
   4   9   5       15.57       12.75      5.90 o 
   5   9   5       54.84       44.40     11.90 o 
   6   9   5        0.13        0.58      1.82 o 
   7   9   5      105.95       98.94     12.53 o 
   8   9   5        0.73        2.18      5.71 o 
   9   9   5      191.95      188.47     18.64 o 
  10   9   5        3.63        4.96      4.42 o 
  -6  10   5        3.41        1.39      3.15 o 
  -5  10   5       61.26       69.20     26.73 o 
  -4  10   5       66.86       64.39     25.60 o 
  -3  10   5       53.53       42.42     19.05 o 
  -2  10   5      229.37      240.79     16.50 o 
  -1  10   5      159.29      148.96     16.58 o 
   0  10   5       75.78       88.77     10.67 o 
   1  10   5       29.61       17.13      8.83 o 
   2  10   5        8.28        3.82      2.79 o 
   3  10   5      262.81      225.72      8.57 o 
   4  10   5      146.64      142.01      8.57 o 
   5  10   5      149.81      138.69      6.42 o 
   6  10   5      111.71      107.59      6.62 o 
   7  10   5        2.05        2.53      2.97 o 
   8  10   5       19.06       17.18      9.41 o 
   9  10   5       20.54       16.60     16.32 o 
  -5  11   5        0.23        1.19      6.03 o 
  -4  11   5       22.79       21.62     12.56 o 
  -3  11   5        5.01        5.84      3.97 o 
  -2  11   5       98.64      104.91     11.30 o 
  -1  11   5       28.42       21.82      9.72 o 
   0  11   5       20.19       21.64      7.11 o 
   1  11   5      121.89      110.50      8.83 o 
   2  11   5       22.99       15.17      9.26 o 
   3  11   5       17.12       15.56      8.41 o 
   4  11   5        0.20        0.49      2.32 o 
   5  11   5       33.50       31.31      4.62 o 
   6  11   5        3.85        3.46      4.64 o 
   7  11   5       84.69       80.30     10.82 o 
  -3  12   5        0.02        1.36      3.63 o 
  -2  12   5       24.36       22.51      9.93 o 
  -1  12   5       45.22       58.73     28.76 o 
   0  12   5        0.37        2.77      3.64 o 
   1  12   5        6.94        5.94      2.86 o 
   2  12   5       20.09       13.44     11.47 o 
   3  12   5        0.95        1.83      2.95 o 
   4  12   5       18.52       13.27     11.35 o 
  -2 -12   6        7.20        7.96      9.08 o 
  -1 -12   6        1.74        2.23      1.41 o 
   0 -12   6        5.82        4.75      4.87 o 
  -5 -11   6      210.00      203.75     11.58 o 
  -4 -11   6       55.81       51.22      9.92 o 
  -3 -11   6       10.66        8.57      8.26 o 
  -2 -11   6        0.90        1.44      2.00 o 
  -1 -11   6      152.69      162.10     12.33 o 
   0 -11   6      148.36      125.25      8.51 o 
   1 -11   6       16.38       18.68      7.65 o 
   2 -11   6       74.20       66.71      7.66 o 
   3 -11   6       61.03       49.20     28.22 o 
   4 -11   6       42.10       26.33     18.44 o 
  -7 -10   6      115.90      108.70     10.89 o 
  -6 -10   6       34.77       36.10     14.96 o 
  -5 -10   6       13.93       15.07      7.37 o 
  -4 -10   6        0.70        0.94      3.61 o 
  -3 -10   6       16.57       15.30      7.37 o 
  -2 -10   6        2.71        3.93      2.49 o 
  -1 -10   6       21.04       16.85      6.73 o 
   0 -10   6       20.51       24.86      8.67 o 
   1 -10   6        2.72        8.87      4.63 o 
   2 -10   6       83.20       73.52      7.07 o 
   3 -10   6       64.04       64.16      8.80 o 
   4 -10   6      194.86      188.10     12.44 o 
   5 -10   6       32.12       38.92     24.79 o 
   6 -10   6       18.14       15.76     11.19 o 
  -8  -9   6       21.52       21.36     12.52 o 
  -7  -9   6      119.84      110.32     11.25 o 
  -6  -9   6       21.74       28.21     11.58 o 
  -5  -9   6       63.10       61.52     23.93 o 
  -4  -9   6        2.31        4.40      2.35 o 
  -3  -9   6       27.20       32.74      9.45 o 
  -2  -9   6        1.10        2.59      2.35 o 
  -1  -9   6      208.08      213.57     11.22 o 
   0  -9   6       21.83       20.33      6.46 o 
   1  -9   6      144.35      144.52      8.68 o 
   2  -9   6       13.10        8.82      3.39 o 
   3  -9   6       35.67       60.03      7.78 o 
   4  -9   6       22.44       19.07      6.60 o 
   5  -9   6       46.30       48.26      7.19 o 
   6  -9   6        0.11        2.58      3.19 o 
   7  -9   6       57.42       45.39     21.55 o 
  -9  -8   6       18.12       13.00      8.84 o 
  -8  -8   6      224.60      248.88     18.18 o 
  -7  -8   6       34.69       36.23     11.56 o 
  -6  -8   6        4.16        2.16      4.58 o 
  -5  -8   6       36.38       36.53     11.44 o 
  -4  -8   6      261.03      280.74     14.07 o 
  -3  -8   6       66.05       67.11      6.14 o 
  -2  -8   6       19.17       14.79      4.25 o 
  -1  -8   6       18.51       15.84      4.52 o 
   0  -8   6       47.49       44.23      6.17 o 
   1  -8   6      753.86      807.38     22.91 o 
   2  -8   6      227.57      207.19     16.22 o 
   3  -8   6       14.62       15.63      6.75 o 
   4  -8   6       28.94       34.87     11.98 o 
   5  -8   6       59.78       49.54     18.83 o 
   6  -8   6       19.23       15.72      7.94 o 
   7  -8   6       57.61       72.92      6.21 o 
   8  -8   6       50.48       55.25      8.15 o 
 -10  -7   6       33.06       26.02     16.48 o 
  -9  -7   6       52.40       45.64     20.74 o 
  -8  -7   6       13.52       16.62      7.85 o 
  -7  -7   6      567.26      593.80     32.99 o 
  -6  -7   6      120.65      121.31     11.03 o 
  -5  -7   6       59.39       74.51     23.19 o 
  -4  -7   6      216.01      217.18     12.32 o 
  -3  -7   6      122.33      119.48      5.56 o 
  -2  -7   6      195.52      196.02     10.57 o 
  -1  -7   6       98.30       88.92      6.33 o 
   0  -7   6       22.33       21.94      6.03 o 
   1  -7   6       61.41       69.14      8.26 o 
   2  -7   6        4.64        3.90      2.77 o 
   3  -7   6      653.58      734.66     25.51 o 
   4  -7   6     1187.95     1307.79     32.82 o 
   5  -7   6       83.97       84.86      6.42 o 
   6  -7   6      121.40      110.58      6.71 o 
   7  -7   6      144.44      147.60      8.99 o 
   8  -7   6        0.12        0.26      3.02 o 
   9  -7   6       43.08       23.26     14.60 o 
 -10  -6   6        3.04        4.44      5.05 o 
  -9  -6   6      162.42      170.27     19.99 o 
  -8  -6   6        0.15       -1.11      4.81 o 
  -7  -6   6      100.28      107.37     12.14 o 
  -6  -6   6      380.32      388.21     29.32 o 
  -5  -6   6      136.84      137.09      6.53 o 
  -4  -6   6       85.17       81.30      3.86 o 
  -3  -6   6       35.03       31.18      5.34 o 
  -2  -6   6       41.09       36.85      3.87 o 
  -1  -6   6       72.03       68.72      4.91 o 
   0  -6   6      143.61      165.43      9.85 o 
   1  -6   6      130.10      121.70      8.09 o 
   2  -6   6      233.71      237.66      9.78 o 
   3  -6   6      163.08      164.65     10.12 o 
   4  -6   6      520.89      529.57     15.43 o 
   5  -6   6      151.92      143.23      8.68 o 
   6  -6   6        2.40        5.28      2.73 o 
   7  -6   6      521.74      519.01     16.75 o 
   8  -6   6      100.08       83.23      8.12 o 
   9  -6   6       60.89       55.13      8.60 o 
  10  -6   6       19.75       11.74      7.67 o 
 -11  -5   6        1.10        4.58      3.30 o 
 -10  -5   6       23.26       23.19     12.19 o 
  -9  -5   6        9.06        7.62      4.11 o 
  -8  -5   6      228.68      215.81     20.25 o 
  -7  -5   6        6.01        8.26      4.03 o 
  -6  -5   6       87.59       86.09      7.30 o 
  -5  -5   6      301.54      298.78     14.97 o 
  -4  -5   6      215.50      226.80      5.93 o 
  -3  -5   6        1.76        3.01      1.22 o 
  -2  -5   6     1563.30     1614.76     32.20 o 
  -1  -5   6       24.19       31.13      5.08 o 
   0  -5   6      673.47      629.87     47.44 o 
   1  -5   6      111.00      109.62      7.20 o 
   2  -5   6      561.77      594.69     14.42 o 
   3  -5   6      286.11      286.06     12.83 o 
   4  -5   6       14.78       13.77      4.71 o 
   5  -5   6      658.95      674.53     18.88 o 
   6  -5   6      240.80      268.35     14.58 o 
   7  -5   6      454.51      465.66     22.37 o 
   8  -5   6      204.72      207.39     15.55 o 
   9  -5   6       16.52       11.69      5.16 o 
  10  -5   6      242.91      266.99     13.07 o 
  11  -5   6        2.72        5.39      3.92 o 
 -11  -4   6       14.19       17.13      8.74 o 
 -10  -4   6       47.75       39.18     19.69 o 
  -9  -4   6        9.84       11.05      4.76 o 
  -8  -4   6      176.55      188.05     13.29 o 
  -7  -4   6       78.77       71.20      8.59 o 
  -6  -4   6      351.77      382.47     17.94 o 
  -5  -4   6      324.15      350.51     18.18 o 
  -4  -4   6      185.89      187.57      7.30 o 
  -3  -4   6       15.86       18.71      2.02 o 
  -2  -4   6        7.35        6.36      2.05 o 
  -1  -4   6     2283.09     2456.06     33.59 o 
   0  -4   6       40.93       55.24      3.71 o 
   1  -4   6      630.15      658.96     17.79 o 
   2  -4   6       52.26       55.97      4.60 o 
   3  -4   6       12.49        5.02      2.12 o 
   4  -4   6        3.38        1.47      1.96 o 
   5  -4   6      165.20      162.41      9.86 o 
   6  -4   6       16.94       26.16      8.25 o 
   7  -4   6       82.69       71.38      7.36 o 
   8  -4   6       36.30       38.82     11.00 o 
   9  -4   6        3.93        1.93      1.78 o 
  10  -4   6       81.57       62.38      6.95 o 
  11  -4   6       15.76       12.99     10.51 o 
 -11  -3   6       57.10       48.26     25.67 o 
 -10  -3   6       26.01       26.30     10.86 o 
  -9  -3   6        0.10        3.96      3.62 o 
  -8  -3   6       35.99       36.83     13.54 o 
  -7  -3   6      206.91      201.13     19.42 o 
  -6  -3   6      203.90      222.50     15.72 o 
  -5  -3   6     1143.71     1224.22     36.24 o 
  -4  -3   6        1.66        4.92      1.35 o 
  -3  -3   6       12.21       14.33      2.19 o 
  -2  -3   6      913.40     1010.23     15.25 o 
  -1  -3   6       24.65       14.26      4.15 o 
   0  -3   6       25.89       24.58      1.95 o 
   1  -3   6        4.38        2.90      1.21 o 
   2  -3   6       38.11       49.61      4.33 o 
   3  -3   6      245.63      235.82      9.21 o 
   4  -3   6      483.23      557.88     17.25 o 
   5  -3   6      406.78      416.51     16.47 o 
   6  -3   6      233.33      234.63      8.46 o 
   7  -3   6      300.23      283.81     15.12 o 
   8  -3   6       76.65       58.95     15.45 o 
   9  -3   6       28.52       18.60      5.79 o 
  10  -3   6       35.15       29.19     12.81 o 
  11  -3   6        5.64        4.22      2.88 o 
  12  -3   6       63.41       59.75      9.98 o 
 -12  -2   6       59.23       76.03      8.12 o 
 -11  -2   6       30.49       21.34     11.76 o 
 -10  -2   6      295.26      311.52     16.33 o 
  -9  -2   6      188.77      171.55     13.56 o 
  -8  -2   6      162.58      160.40     11.56 o 
  -7  -2   6      227.95      206.49     14.77 o 
  -6  -2   6       25.32       22.85      9.72 o 
  -5  -2   6       51.31       49.41      2.61 o 
  -4  -2   6       97.96      114.41      4.82 o 
  -3  -2   6       19.98       26.93      2.96 o 
  -2  -2   6       79.41       81.88      4.08 o 
  -1  -2   6      379.88      393.88     11.69 o 
   0  -2   6      726.18      685.55      9.08 o 
   1  -2   6     2786.16     2688.81     32.31 o 
   2  -2   6       39.54       38.41      2.30 o 
   3  -2   6       68.97       64.19      3.56 o 
   4  -2   6      633.05      651.12     18.50 o 
   5  -2   6      147.54      148.24      7.54 o 
   6  -2   6       45.33       42.78      5.39 o 
   7  -2   6       57.69       61.24      5.90 o 
   8  -2   6      128.61      141.82      8.21 o 
   9  -2   6      102.09       82.84      6.40 o 
  10  -2   6        2.83        1.59      2.71 o 
  11  -2   6       17.00       16.26      8.63 o 
  12  -2   6       45.26       63.47     10.05 o 
 -12  -1   6        0.65        4.16      3.13 o 
 -11  -1   6       99.18       96.19      9.35 o 
 -10  -1   6      223.67      225.81     11.96 o 
  -9  -1   6        0.03        1.08      3.41 o 
  -8  -1   6        0.01        1.72      2.13 o 
  -7  -1   6       40.78       36.08      2.32 o 
  -6  -1   6        0.26        0.59      0.80 o 
  -5  -1   6     1060.48     1108.86     29.26 o 
  -4  -1   6     2999.40     3048.69     50.50 o 
  -3  -1   6      400.35      406.61      8.17 o 
  -2  -1   6     1749.15     1745.39     24.73 o 
  -1  -1   6     6193.54     5963.62     87.06 o 
   0  -1   6     3179.95     3022.02     17.29 o 
   1  -1   6     1361.38     1311.21     17.95 o 
   2  -1   6      344.12      328.18     10.94 o 
   3  -1   6     1012.89     1017.32     14.81 o 
   4  -1   6      180.49      177.59      6.23 o 
   5  -1   6       87.39       79.50      5.06 o 
   6  -1   6      509.43      596.02     16.89 o 
   7  -1   6        9.38       13.28      4.38 o 
   8  -1   6      211.15      234.28     10.62 o 
   9  -1   6      292.31      258.03     14.32 o 
  10  -1   6       37.03       39.07     12.21 o 
  11  -1   6       58.30       58.05      4.95 o 
  12  -1   6       60.57       65.37     13.53 o 
 -12   0   6        0.25        2.38      3.74 o 
 -11   0   6        0.51        2.17      2.69 o 
 -10   0   6      252.99      255.51     17.99 o 
  -9   0   6        1.04        1.64      3.14 o 
  -8   0   6       36.17       34.96      6.18 o 
  -7   0   6       74.74       68.25      3.41 o 
  -6   0   6      898.00      873.26     20.72 o 
  -5   0   6       14.28       12.75      3.85 o 
  -4   0   6      123.79      161.57      4.19 o 
  -3   0   6     2364.96     2461.93     21.00 o 
  -2   0   6        6.36        8.29      1.90 o 
  -1   0   6      726.52      673.68      9.15 o 
   0   0   6      599.43      555.46      9.39 o 
   1   0   6     6858.37     6333.92     32.13 o 
   2   0   6     3586.90     3484.87     33.98 o 
   3   0   6       26.61       22.09      1.47 o 
   4   0   6     1932.08     2135.52     53.02 o 
   5   0   6     1307.48     1439.75     30.47 o 
   6   0   6       10.58       31.30      5.22 o 
   7   0   6      598.39      589.26     16.09 o 
   8   0   6      198.76      211.48     11.18 o 
   9   0   6        7.34        4.39      1.72 o 
  10   0   6       58.35       51.65      5.10 o 
  11   0   6        0.42        2.27      2.57 o 
  12   0   6        0.13        9.22      9.39 o 
 -12   1   6       39.38       48.89     20.87 o 
 -11   1   6       78.15       87.28     10.18 o 
 -10   1   6        9.30        6.14      4.52 o 
  -9   1   6        1.72        1.11      1.41 o 
  -8   1   6       54.10       45.71      4.41 o 
  -7   1   6      289.05      274.25     12.41 o 
  -6   1   6        0.70        1.42      1.09 o 
  -5   1   6      252.61      279.14      7.91 o 
  -4   1   6      453.25      475.62     11.93 o 
  -3   1   6     1109.50     1199.91     23.80 o 
  -2   1   6      185.72      173.15      4.13 o 
  -1   1   6       36.21       35.94      1.49 o 
   0   1   6      199.07      189.10      3.01 o 
   1   1   6      234.26      216.37      3.92 o 
   2   1   6      628.15      581.98      8.28 o 
   3   1   6       82.50       74.49      3.38 o 
   4   1   6      774.46      816.86     12.04 o 
   5   1   6       32.57       31.03      1.70 o 
   6   1   6      148.25      118.12      5.94 o 
   7   1   6       39.43       46.68      4.60 o 
   8   1   6     1940.83     2023.04     66.62 o 
   9   1   6       50.84       47.60      3.93 o 
  10   1   6        0.17        2.75      1.77 o 
  11   1   6        0.59        0.95      2.18 o 
  12   1   6       45.69       36.69     35.54 o 
 -11   2   6        1.36        1.88      2.80 o 
 -10   2   6        4.05        8.59      5.81 o 
  -9   2   6        0.18        1.85      1.95 o 
  -8   2   6      278.87      296.86     13.97 o 
  -7   2   6       38.16       42.02      8.71 o 
  -6   2   6      107.51      102.05      6.38 o 
  -5   2   6        3.16        3.80      1.78 o 
  -4   2   6      386.61      351.35     12.02 o 
  -3   2   6       30.81       33.13      2.12 o 
  -2   2   6     1140.05     1169.71     15.32 o 
  -1   2   6       43.59       43.44      1.59 o 
   0   2   6      835.06      832.20     17.52 o 
   1   2   6      951.86      923.84     11.62 o 
   2   2   6        5.70        6.06      0.63 o 
   3   2   6      728.20      766.09     14.02 o 
   4   2   6     2291.27     2357.80     54.67 o 
   5   2   6        9.25       13.80      1.28 o 
   6   2   6       47.63       59.94      3.29 o 
   7   2   6      176.39      163.47      7.59 o 
   8   2   6       24.53       21.09      2.77 o 
   9   2   6       20.60       17.06      6.80 o 
  10   2   6      206.71      195.11     10.10 o 
  11   2   6       94.38      119.19     14.98 o 
  12   2   6       26.71       28.09     29.12 o 
 -11   3   6       68.06       69.42     10.54 o 
 -10   3   6       42.38       29.53     10.96 o 
  -9   3   6       49.33       45.26      6.26 o 
  -8   3   6        3.24        4.46      2.08 o 
  -7   3   6       43.37       46.73      5.88 o 
  -6   3   6      282.85      333.12     15.73 o 
  -5   3   6      204.24      206.65      8.42 o 
  -4   3   6       27.50       31.36      2.38 o 
  -3   3   6       21.17       24.20      1.93 o 
  -2   3   6     1200.36     1285.84     15.23 o 
  -1   3   6      368.26      385.81      9.55 o 
   0   3   6     1042.21     1081.35     17.10 o 
   1   3   6       28.48       26.69      1.34 o 
   2   3   6      515.14      519.35     10.92 o 
   3   3   6      725.87      710.26      3.39 o 
   4   3   6      932.75      897.92     11.64 o 
   5   3   6      910.60      911.47      9.61 o 
   6   3   6       75.02       76.36      3.67 o 
   7   3   6        5.73        5.92      2.47 o 
   8   3   6     1299.12     1347.55     45.52 o 
   9   3   6        7.92        7.76      4.65 o 
  10   3   6       60.75       58.09     35.21 o 
  11   3   6      362.27      364.32     30.08 o 
  12   3   6       81.67       74.24     24.16 o 
 -11   4   6        0.00        1.71      6.49 o 
 -10   4   6      131.47      127.97      6.63 o 
  -9   4   6        3.21        1.27      2.44 o 
  -8   4   6        0.48        2.29      2.03 o 
  -7   4   6      412.15      413.42     20.00 o 
  -6   4   6        3.83        5.18      2.10 o 
  -5   4   6       58.56       47.95      3.21 o 
  -4   4   6      498.01      484.10     14.29 o 
  -3   4   6      159.15      173.89      8.12 o 
  -2   4   6      629.83      685.35     19.89 o 
  -1   4   6     1353.61     1474.38     48.55 o 
   0   4   6       25.51       27.90      1.40 o 
   1   4   6      562.19      619.62      5.06 o 
   2   4   6     1905.51     2046.11     56.25 o 
   3   4   6       30.24       34.42      1.23 o 
   4   4   6       38.38       33.74      2.30 o 
   5   4   6      731.90      790.05     26.81 o 
   6   4   6       53.61       50.20      2.11 o 
   7   4   6        3.90        5.38      2.14 o 
   8   4   6       44.24       47.31      4.60 o 
   9   4   6       13.92       11.13      4.61 o 
  10   4   6       10.73       10.68      6.56 o 
  12   4   6        5.44       10.18     13.56 o 
 -10   5   6        1.81        2.42      3.40 o 
  -9   5   6       58.18       48.90      8.98 o 
  -8   5   6      236.23      241.76     11.74 o 
  -7   5   6      144.82      145.51      8.68 o 
  -6   5   6       54.40       46.54      4.84 o 
  -5   5   6      815.16      760.85     21.44 o 
  -4   5   6      125.48      127.80      6.28 o 
  -3   5   6       88.77       72.92      4.88 o 
  -2   5   6       38.80       39.68      4.25 o 
  -1   5   6       88.06       93.69      6.89 o 
   0   5   6     2431.16     2644.76     52.15 o 
   1   5   6       18.16       21.69      1.98 o 
   2   5   6      116.33      114.47      4.29 o 
   3   5   6       63.08       66.83      3.28 o 
   4   5   6       58.02       70.71      4.03 o 
   5   5   6      690.34      738.32     26.38 o 
   6   5   6       19.82       22.69      2.10 o 
   7   5   6      159.49      155.01      7.12 o 
   8   5   6       68.12       60.81      3.45 o 
   9   5   6        3.71        6.11      5.22 o 
  10   5   6       45.62       38.68     37.06 o 
  11   5   6       28.46       30.18     23.48 o 
  12   5   6       36.36       28.89     25.00 o 
 -10   6   6        2.50        4.97      3.76 o 
  -9   6   6       14.45       14.69      6.59 o 
  -8   6   6      178.12      179.53     11.83 o 
  -7   6   6     1097.20     1121.79     48.91 o 
  -6   6   6      185.41      184.32      9.65 o 
  -5   6   6      515.35      521.47     22.30 o 
  -4   6   6       11.41        7.83      2.24 o 
  -3   6   6       20.26       31.49     11.01 o 
  -2   6   6      253.28      268.92     17.79 o 
  -1   6   6        0.09        2.62      3.79 o 
   0   6   6      799.14      854.33     13.07 o 
   1   6   6     2241.84     2308.93     21.54 o 
   2   6   6     1303.18     1309.37     29.16 o 
   3   6   6       60.83       61.70      3.12 o 
   4   6   6        0.34        0.94      0.68 o 
   5   6   6       45.08       45.88      2.55 o 
   6   6   6      199.84      188.63      7.96 o 
   7   6   6       74.46       71.03      3.47 o 
   8   6   6      108.61      108.17      4.23 o 
   9   6   6       20.84       19.48     15.52 o 
  10   6   6      227.54      219.00     25.36 o 
  11   6   6        6.52        7.68      6.93 o 
  -9   7   6       22.71       11.65      7.22 o 
  -8   7   6        2.82        2.51      3.48 o 
  -7   7   6      178.79      219.53     18.56 o 
  -6   7   6      501.41      539.69     22.45 o 
  -5   7   6       53.19       62.69     17.43 o 
  -4   7   6       44.10       60.26     18.48 o 
  -3   7   6      717.09      742.97     32.65 o 
  -2   7   6      485.30      519.00     19.39 o 
  -1   7   6        0.01        1.15      2.80 o 
   0   7   6      152.11      159.63      7.14 o 
   1   7   6      243.34      239.02      7.79 o 
   2   7   6        0.00        0.75      1.01 o 
   3   7   6      425.71      431.08     18.87 o 
   4   7   6      134.89      125.93      6.77 o 
   5   7   6       32.74       37.06      3.25 o 
   6   7   6       20.28       20.90      4.27 o 
   7   7   6       41.88       39.55      3.41 o 
   8   7   6       14.37       19.39     11.10 o 
   9   7   6        3.57        5.57      3.61 o 
  10   7   6      147.76      162.88     34.98 o 
  11   7   6      183.59      153.26     23.95 o 
  -8   8   6       60.29       59.32     32.69 o 
  -7   8   6        1.57        3.54      4.50 o 
  -6   8   6      315.30      365.41     25.08 o 
  -5   8   6       21.14       24.59     10.74 o 
  -4   8   6        7.48        6.23      2.77 o 
  -3   8   6      288.07      271.76     16.84 o 
  -2   8   6       94.95       86.26     26.89 o 
  -1   8   6      595.63      594.22     29.12 o 
   0   8   6      324.83      347.81     14.06 o 
   1   8   6     3912.45     4176.66    109.49 o 
   2   8   6     2403.32     2371.68    104.57 o 
   3   8   6     1101.51     1142.22     38.33 o 
   4   8   6      900.61      912.30     29.17 o 
   5   8   6      518.24      524.94     15.01 o 
   6   8   6      207.48      185.36      9.23 o 
   7   8   6       70.98       68.75      4.50 o 
   8   8   6       17.02       21.66     13.37 o 
   9   8   6        0.06        1.73      2.46 o 
  10   8   6       75.18       70.33     33.03 o 
  -8   9   6        0.06        2.15      4.94 o 
  -7   9   6       36.18       44.11     17.10 o 
  -6   9   6        4.61        7.75      4.79 o 
  -5   9   6       54.16       55.76     19.99 o 
  -4   9   6      305.72      294.76     19.16 o 
  -3   9   6        8.43        5.08      5.76 o 
  -2   9   6        7.75       13.50      4.97 o 
  -1   9   6       77.40       91.29      7.96 o 
   0   9   6      236.04      240.66     14.72 o 
   1   9   6      655.87      663.15     20.09 o 
   2   9   6      426.09      445.77     19.15 o 
   3   9   6       91.85       91.79      5.42 o 
   4   9   6      109.25      122.15      5.40 o 
   5   9   6        3.74        3.27      2.08 o 
   6   9   6      179.88      197.71     11.85 o 
   7   9   6       33.38       26.46     15.19 o 
   8   9   6       20.02       20.30     11.24 o 
   9   9   6        0.17        0.94      7.52 o 
  -6  10   6       22.34       13.04      7.46 o 
  -5  10   6      132.98      158.28     14.11 o 
  -4  10   6        8.68        7.67      4.70 o 
  -3  10   6       57.59       57.49     12.29 o 
  -2  10   6        3.96        8.03      3.69 o 
  -1  10   6       58.85       54.89     16.71 o 
   0  10   6        0.00        0.96      2.56 o 
   1  10   6        0.89        1.40      2.34 o 
   2  10   6      155.06      169.43     12.18 o 
   3  10   6       16.62       13.25      5.45 o 
   4  10   6       30.34       22.88      7.80 o 
   5  10   6        8.38        7.18      4.27 o 
   6  10   6        0.24        1.29      1.58 o 
   7  10   6       88.10       80.40     11.96 o 
   8  10   6      162.63      200.81     18.40 o 
  -5  11   6        4.11        9.86      6.01 o 
  -4  11   6      112.98      138.83     11.70 o 
  -3  11   6        1.66        4.41      5.65 o 
  -2  11   6        1.02        2.53      4.62 o 
  -1  11   6        3.68        0.62      3.53 o 
   0  11   6       27.52       30.11     16.71 o 
   1  11   6        0.19        1.55      2.75 o 
   2  11   6      215.48      213.34     11.71 o 
   3  11   6       79.41       88.65      7.35 o 
   4  11   6       21.00       29.07     11.95 o 
   5  11   6       48.12       42.01      4.98 o 
   6  11   6        4.74        2.01      3.72 o 
   7  11   6       63.27       54.06      8.80 o 
  -3  12   6       80.58       51.78     25.14 o 
  -2  12   6        6.05        5.68      4.48 o 
  -1  12   6       19.49       14.78      7.40 o 
   0  12   6       57.80       51.68     13.36 o 
   1  12   6       58.69       70.14      7.28 o 
   2  12   6        0.84        2.41      3.54 o 
   3  12   6      140.29      166.19     13.73 o 
   4  12   6        0.12        2.14      2.06 o 
  -5 -11   7       23.77       18.55     13.25 o 
  -4 -11   7      247.43      269.94     24.36 o 
  -3 -11   7       54.98       50.04      9.91 o 
  -2 -11   7       29.78       25.40     12.36 o 
  -1 -11   7        0.08        1.19      2.76 o 
   0 -11   7       12.33       11.81      5.54 o 
   1 -11   7        0.53        2.20      3.24 o 
   2 -11   7       28.86       26.82     11.18 o 
   3 -11   7      324.50      357.84     17.98 o 
   4 -11   7       73.40       60.12     50.48 o 
  -7 -10   7        2.54        0.60      2.19 o 
  -6 -10   7       33.82       30.02     14.18 o 
  -5 -10   7        4.06        6.99      4.05 o 
  -4 -10   7       11.55        9.06      4.40 o 
  -3 -10   7      300.25      285.92     13.86 o 
  -2 -10   7       32.59       28.73     11.89 o 
  -1 -10   7       11.56       12.93      4.69 o 
   0 -10   7       51.48       42.72     13.61 o 
   1 -10   7        5.91        4.27      2.54 o 
   2 -10   7       15.92       14.87      6.22 o 
   3 -10   7       33.21       23.87     11.21 o 
   4 -10   7       89.00       76.10      8.02 o 
   5 -10   7        0.32        3.12      2.25 o 
   6 -10   7        0.40        0.39      4.98 o 
  -8  -9   7      123.34      136.38     10.29 o 
  -7  -9   7      154.37      160.76     13.72 o 
  -6  -9   7      659.30      704.11     37.22 o 
  -5  -9   7      712.82      759.87     24.09 o 
  -4  -9   7       39.66       56.40     20.64 o 
  -3  -9   7       69.15       80.98      5.71 o 
  -2  -9   7        0.02        0.65      2.44 o 
  -1  -9   7      369.37      373.44     14.45 o 
   0  -9   7      105.04       86.53      9.85 o 
   1  -9   7      316.93      364.83     16.35 o 
   2  -9   7      389.50      375.09     17.26 o 
   3  -9   7        2.68        3.86      3.05 o 
   4  -9   7       49.95       52.73      7.34 o 
   5  -9   7      452.42      444.24     21.60 o 
   6  -9   7       16.14       20.39     10.12 o 
   7  -9   7       28.64       24.59     11.80 o 
  -9  -8   7        4.47        2.12      2.95 o 
  -8  -8   7      103.84      101.42      9.43 o 
  -7  -8   7      426.52      460.99     25.15 o 
  -6  -8   7      278.49      281.04     19.34 o 
  -5  -8   7        0.39        2.22      2.03 o 
  -4  -8   7       17.97       14.29      5.33 o 
  -3  -8   7       17.11       19.61      5.68 o 
  -2  -8   7        2.54        2.88      2.48 o 
  -1  -8   7        2.89        2.91      2.17 o 
   0  -8   7       42.32       56.28      7.10 o 
   1  -8   7       88.11       75.60      6.50 o 
   2  -8   7      853.64      854.36     34.59 o 
   3  -8   7       18.71       15.90      5.69 o 
   4  -8   7     1331.66     1338.22     27.09 o 
   5  -8   7       18.51       16.03      6.37 o 
   6  -8   7      361.88      350.50     32.07 o 
   7  -8   7        0.04        0.51      2.96 o 
   8  -8   7       19.19       15.69     10.12 o 
 -10  -7   7       24.65       20.64     14.48 o 
  -9  -7   7       31.01       24.95     15.98 o 
  -8  -7   7      101.23       98.79     10.66 o 
  -7  -7   7        0.05        1.53      5.45 o 
  -6  -7   7       38.24       36.61     14.31 o 
  -5  -7   7      453.07      495.45     25.78 o 
  -4  -7   7      142.11      141.68      8.12 o 
  -3  -7   7       56.95       52.03      5.15 o 
  -2  -7   7      351.79      326.53     16.76 o 
  -1  -7   7       42.22       45.17      7.10 o 
   0  -7   7       84.65       92.01      6.07 o 
   1  -7   7      491.53      492.58     24.26 o 
   2  -7   7       78.27       82.13      5.57 o 
   3  -7   7      311.38      308.58     16.09 o 
   4  -7   7       56.82       61.93     17.75 o 
   5  -7   7      254.38      249.28     13.96 o 
   6  -7   7       31.86       32.76     11.73 o 
   7  -7   7        4.66       10.00      4.22 o 
   8  -7   7       64.40       53.77      8.37 o 
   9  -7   7        0.19        2.21      2.45 o 
 -10  -6   7        1.88        3.15      3.72 o 
  -9  -6   7       53.00       51.77     25.91 o 
  -8  -6   7      138.13      147.48     10.02 o 
  -7  -6   7       99.64      109.71      8.50 o 
  -6  -6   7     1162.57     1273.89     99.70 o 
  -5  -6   7       60.44       50.96      3.81 o 
  -4  -6   7       42.02       35.24      3.56 o 
  -3  -6   7      116.54      116.09      6.93 o 
  -2  -6   7       12.47       14.04      4.50 o 
  -1  -6   7        5.01        6.78      2.63 o 
   0  -6   7      382.71      362.57     35.37 o 
   1  -6   7      383.44      422.00     17.55 o 
   2  -6   7      608.87      614.86     28.94 o 
   3  -6   7     1057.83     1114.88     26.98 o 
   4  -6   7       36.39       37.33     10.42 o 
   5  -6   7      508.79      536.16     23.44 o 
   6  -6   7      104.01      101.74      6.26 o 
   7  -6   7       22.65       19.75      5.56 o 
   8  -6   7        0.67        0.98      2.40 o 
   9  -6   7        2.66        1.56      2.88 o 
  10  -6   7        1.54        0.54      3.24 o 
 -11  -5   7        0.50        2.99      4.40 o 
 -10  -5   7       30.53       25.68     15.45 o 
  -9  -5   7      134.88      132.97      9.33 o 
  -8  -5   7        0.20       -0.52      4.32 o 
  -7  -5   7      571.48      571.35     30.11 o 
  -6  -5   7      158.94      163.83     13.78 o 
  -5  -5   7       19.57       17.45      0.87 o 
  -4  -5   7        5.88        7.27      2.29 o 
  -3  -5   7        2.29        2.42      1.34 o 
  -2  -5   7      171.03      139.18      7.77 o 
  -1  -5   7       45.10       40.56      3.66 o 
   0  -5   7       20.38       26.95      8.86 o 
   1  -5   7        1.95        2.46      1.73 o 
   2  -5   7      129.43      139.55      9.24 o 
   3  -5   7      997.77     1089.54     25.50 o 
   4  -5   7       91.58       95.69      6.07 o 
   5  -5   7      663.16      658.20     24.59 o 
   6  -5   7       25.82       30.22      8.68 o 
   7  -5   7       47.60       43.71     14.27 o 
   8  -5   7       14.58       22.28      8.51 o 
   9  -5   7       25.33       23.66      7.83 o 
  10  -5   7       82.01       89.13      7.23 o 
 -11  -4   7       36.20       42.11      7.75 o 
 -10  -4   7       69.27       98.54      9.05 o 
  -9  -4   7       49.53       43.04     17.23 o 
  -8  -4   7       16.63       16.11      6.13 o 
  -7  -4   7        9.76       10.98      5.07 o 
  -6  -4   7       60.68       62.52      9.23 o 
  -5  -4   7      325.41      324.78     18.06 o 
  -4  -4   7        0.47        1.34      0.94 o 
  -3  -4   7        1.65        1.76      0.93 o 
  -2  -4   7       27.83       28.81      3.18 o 
  -1  -4   7        1.64        4.55      1.95 o 
   0  -4   7       91.25       89.55      5.33 o 
   1  -4   7     1103.90     1292.02     18.53 o 
   2  -4   7      328.57      352.35     11.48 o 
   3  -4   7       91.21       96.52      6.81 o 
   4  -4   7       36.09       42.22      5.86 o 
   5  -4   7      431.17      413.21     18.71 o 
   6  -4   7      176.85      195.09     10.80 o 
   7  -4   7       49.76       47.62      7.05 o 
   8  -4   7       12.65       18.86      6.43 o 
   9  -4   7      332.60      311.49     17.15 o 
  10  -4   7      113.40      114.03      8.82 o 
  11  -4   7        0.31        1.77      2.11 o 
 -11  -3   7        3.39        2.50      2.77 o 
 -10  -3   7        3.74        2.24      3.39 o 
  -9  -3   7      544.44      517.94     30.57 o 
  -8  -3   7       57.09       50.49      8.16 o 
  -7  -3   7      169.78      162.87     13.87 o 
  -6  -3   7      812.67      801.36     24.88 o 
  -5  -3   7      220.33      227.77     10.48 o 
  -4  -3   7       21.39       22.05      1.61 o 
  -3  -3   7      449.58      474.92     10.54 o 
  -2  -3   7       26.66       24.39      2.31 o 
  -1  -3   7      323.11      341.74     19.60 o 
   0  -3   7     1950.01     2219.74     70.68 o 
   1  -3   7       15.24       19.95      2.80 o 
   2  -3   7     1519.67     1729.02     29.40 o 
   3  -3   7       45.14       49.38      4.55 o 
   4  -3   7      297.11      356.71     11.91 o 
   5  -3   7        1.98        6.42      2.63 o 
   6  -3   7        2.44        3.15      2.28 o 
   7  -3   7      477.37      438.92     22.42 o 
   8  -3   7       15.26       14.43      4.77 o 
   9  -3   7      202.86      203.95     13.86 o 
  10  -3   7       86.54       77.68      6.61 o 
  11  -3   7        4.52        2.55      3.38 o 
 -11  -2   7      239.02      258.08     15.85 o 
 -10  -2   7       35.07       29.54     13.79 o 
  -9  -2   7       97.41       86.12     10.11 o 
  -8  -2   7       22.66       19.85      7.21 o 
  -7  -2   7       23.24       21.49     18.66 o 
  -6  -2   7        0.38       -0.02      3.57 o 
  -5  -2   7      189.71      198.85      9.23 o 
  -4  -2   7      776.10      802.32      9.33 o 
  -3  -2   7     1377.49     1501.06     39.18 o 
  -2  -2   7     2481.87     2677.02     68.24 o 
  -1  -2   7      373.08      391.18      8.53 o 
   0  -2   7     3060.91     3004.30     94.12 o 
   1  -2   7      190.59      185.36      4.50 o 
   2  -2   7       44.69       48.98      3.63 o 
   3  -2   7       47.33       45.16      2.48 o 
   4  -2   7      317.31      361.92     11.47 o 
   5  -2   7       82.23       90.10      5.91 o 
   6  -2   7       58.08       59.55      4.75 o 
   7  -2   7      235.67      258.01     12.68 o 
   8  -2   7       18.12       18.21      5.35 o 
   9  -2   7      219.40      202.42     12.80 o 
  10  -2   7      115.18       96.19      9.53 o 
  11  -2   7       14.13        9.91      5.81 o 
  12  -2   7       19.83       13.14     14.62 o 
 -11  -1   7       76.29       95.42      8.77 o 
 -10  -1   7       25.30       14.98      7.71 o 
  -9  -1   7       19.07       21.48      9.17 o 
  -8  -1   7        5.02        5.29      3.36 o 
  -7  -1   7       18.07       13.53      1.26 o 
  -6  -1   7      108.91       99.46      5.19 o 
  -5  -1   7     1421.57     1469.19     23.50 o 
  -4  -1   7       42.21       52.82      2.79 o 
  -3  -1   7      578.27      684.83     21.20 o 
  -2  -1   7      455.83      429.74      7.79 o 
  -1  -1   7      704.53      700.43      6.81 o 
   0  -1   7     2908.99     2767.96     15.21 o 
   1  -1   7     3951.41     3802.61     24.24 o 
   2  -1   7     2031.99     2040.47     43.81 o 
   3  -1   7      161.32      213.52      8.16 o 
   4  -1   7      460.75      501.22     11.34 o 
   5  -1   7        3.36        6.60      2.05 o 
   6  -1   7      145.92      139.17      8.20 o 
   7  -1   7       33.17       30.68      8.02 o 
   8  -1   7       40.99       37.29      5.13 o 
   9  -1   7      151.67      127.15      7.08 o 
  10  -1   7        0.81        1.07      2.11 o 
  11  -1   7       66.31       58.04      5.14 o 
  12  -1   7        3.24       -2.76      7.00 o 
 -11   0   7       40.96       46.53     19.79 o 
 -10   0   7      365.27      348.19     17.63 o 
  -9   0   7      128.57      124.53     12.19 o 
  -8   0   7       19.76       17.94      2.65 o 
  -7   0   7      229.22      227.24     11.02 o 
  -6   0   7       11.85        9.34      2.99 o 
  -5   0   7      469.13      440.15     14.24 o 
  -4   0   7      206.88      204.88      6.52 o 
  -3   0   7      802.73      821.58     21.13 o 
  -2   0   7      989.49     1053.60      7.54 o 
  -1   0   7     4594.71     4241.12     50.62 o 
   0   0   7      409.85      456.25      8.18 o 
   1   0   7     1611.01     1551.51     11.55 o 
   2   0   7     1128.86     1127.89      8.50 o 
   3   0   7      198.46      212.52      4.52 o 
   4   0   7       62.15       53.97      2.86 o 
   5   0   7        0.14        1.00      0.84 o 
   6   0   7      288.60      293.41     10.22 o 
   7   0   7     1228.56     1230.72     54.56 o 
   8   0   7      350.92      320.77     16.66 o 
   9   0   7      666.71      667.55     22.44 o 
  10   0   7       38.27       36.67      4.01 o 
  11   0   7       10.16        6.15      3.30 o 
  12   0   7        0.00        5.36      5.41 o 
 -11   1   7        0.00        1.87      2.70 o 
 -10   1   7      180.86      175.48     14.27 o 
  -9   1   7      138.12      129.73     11.02 o 
  -8   1   7       74.48       80.82      4.68 o 
  -7   1   7      982.46     1015.03     34.70 o 
  -6   1   7      909.56     1002.08     22.28 o 
  -5   1   7       10.82       12.03      3.34 o 
  -4   1   7      469.65      507.45     10.47 o 
  -3   1   7      649.69      728.36     13.59 o 
  -2   1   7      769.60      757.89     18.37 o 
  -1   1   7      740.82      723.66     11.00 o 
   0   1   7      800.28      761.99     10.09 o 
   1   1   7      130.05      124.40      5.68 o 
   2   1   7     1236.24     1262.12     27.21 o 
   3   1   7      466.20      492.12      8.55 o 
   4   1   7      220.32      218.15      5.90 o 
   5   1   7      513.85      526.02      7.94 o 
   6   1   7     2149.39     2337.36     37.55 o 
   7   1   7        4.89        3.17      1.57 o 
   8   1   7     1338.54     1347.38     44.46 o 
   9   1   7      459.82      478.81     18.95 o 
  10   1   7       24.46       17.09      3.32 o 
  11   1   7        0.00        1.73      2.84 o 
  12   1   7       40.51       30.69     30.08 o 
 -11   2   7        4.43        3.51      3.00 o 
 -10   2   7       10.40       15.30      6.14 o 
  -9   2   7        6.50        7.28      3.51 o 
  -8   2   7      343.23      349.75     16.12 o 
  -7   2   7       47.41       51.12      9.64 o 
  -6   2   7      340.73      318.70     14.69 o 
  -5   2   7      834.60      846.45     20.75 o 
  -4   2   7     1892.77     2131.25     22.95 o 
  -3   2   7      568.28      587.93     11.57 o 
  -2   2   7     1170.18     1232.92     17.29 o 
  -1   2   7        1.78        4.41      1.22 o 
   0   2   7       68.64       58.07      1.83 o 
   1   2   7      130.81      133.81      3.24 o 
   2   2   7      136.88      137.10      3.38 o 
   3   2   7        1.34        4.12      2.78 o 
   4   2   7      549.16      561.25     17.57 o 
   5   2   7     1237.87     1305.24     29.93 o 
   6   2   7      241.16      237.10      7.38 o 
   7   2   7      467.90      513.71     17.16 o 
   8   2   7        4.99        3.73      1.87 o 
   9   2   7       31.07       31.82      3.96 o 
  10   2   7      125.52      123.23      5.26 o 
  11   2   7        8.90       10.39      9.62 o 
  12   2   7       51.81       39.31     42.02 o 
 -11   3   7      268.26      294.05     25.58 o 
 -10   3   7       59.45       49.05      6.24 o 
  -9   3   7       10.56       10.47      4.22 o 
  -8   3   7       47.40       47.68     11.44 o 
  -7   3   7       70.25       62.79      7.54 o 
  -6   3   7      123.47      110.43      5.93 o 
  -5   3   7       82.37       78.38      5.20 o 
  -4   3   7      455.88      490.86      9.28 o 
  -3   3   7      402.02      408.51     13.46 o 
  -2   3   7       68.61       88.94      4.07 o 
  -1   3   7       93.12       83.17      3.41 o 
   0   3   7     9268.75     8894.33     52.15 o 
   1   3   7      670.92      719.02     10.03 o 
   2   3   7      345.56      318.34      6.01 o 
   3   3   7      431.46      405.35      9.28 o 
   4   3   7       28.06       29.69      2.82 o 
   5   3   7        3.12        2.84      0.71 o 
   6   3   7      238.62      263.71      9.06 o 
   7   3   7        6.43        5.61      1.82 o 
   8   3   7        3.28        4.69      2.00 o 
   9   3   7      103.06      106.85      4.61 o 
  10   3   7       15.12       18.53      3.64 o 
  11   3   7       12.06        6.13     10.77 o 
  12   3   7        7.32       13.16      9.95 o 
 -11   4   7       10.03        4.75      8.64 o 
 -10   4   7        2.38        3.99      2.56 o 
  -9   4   7        0.70        2.40      3.04 o 
  -8   4   7      380.93      358.94     11.83 o 
  -7   4   7      381.40      383.02     16.84 o 
  -6   4   7        8.15        8.56      2.90 o 
  -5   4   7      508.40      502.60     18.64 o 
  -4   4   7       13.80       15.57      3.71 o 
  -3   4   7       14.42       18.01      1.60 o 
  -2   4   7        0.92        1.47      0.82 o 
  -1   4   7      465.24      560.05     32.86 o 
   0   4   7      545.72      573.31     12.30 o 
   1   4   7      510.37      477.05      9.27 o 
   2   4   7      734.47      745.15     13.64 o 
   3   4   7      367.13      386.24      6.54 o 
   4   4   7     2143.86     2410.77     82.17 o 
   5   4   7      599.29      663.42     13.91 o 
   6   4   7       48.07       48.32      1.60 o 
   7   4   7      146.41      152.10      6.08 o 
   8   4   7       19.88       18.88      2.82 o 
   9   4   7      230.02      234.92     13.48 o 
  10   4   7       16.41       19.13     17.35 o 
  11   4   7       97.32      107.20     13.74 o 
  12   4   7      274.32      277.88     36.92 o 
 -10   5   7        2.21        0.63      2.04 o 
  -9   5   7        0.80        2.73      2.78 o 
  -8   5   7       19.65       16.57      5.05 o 
  -7   5   7      384.34      363.97     19.19 o 
  -6   5   7      594.84      639.06     22.40 o 
  -5   5   7       94.87       92.54      4.95 o 
  -4   5   7      146.39      129.24      5.93 o 
  -3   5   7      193.21      198.76      9.27 o 
  -2   5   7      877.86      943.92     18.96 o 
  -1   5   7       25.77       14.16      6.23 o 
   0   5   7     1864.98     1975.02     40.80 o 
   1   5   7       74.71       65.20      2.78 o 
   2   5   7       11.72        9.17      1.58 o 
   3   5   7       60.43       58.20      3.00 o 
   4   5   7        1.61        0.96      0.73 o 
   5   5   7      233.48      234.58      5.74 o 
   6   5   7        1.24        1.63      0.76 o 
   7   5   7       13.66       13.30      3.53 o 
   8   5   7       13.04       13.20      2.84 o 
   9   5   7        0.13        1.78      1.53 o 
  10   5   7        0.11       -1.10      7.68 o 
  11   5   7       24.84       19.36     19.46 o 
  12   5   7       27.16       30.13     13.49 o 
 -10   6   7       50.91       38.49     22.05 o 
  -9   6   7        5.30        6.92      4.74 o 
  -8   6   7        1.08        2.39      2.90 o 
  -7   6   7       85.81       81.25     29.90 o 
  -6   6   7      183.25      174.37      8.72 o 
  -5   6   7      156.62      149.55      7.41 o 
  -4   6   7        3.81        1.69      1.85 o 
  -3   6   7      124.76      110.90     12.27 o 
  -2   6   7      117.52      115.36      9.25 o 
  -1   6   7       35.55       35.09     13.36 o 
   0   6   7      370.47      410.97     22.65 o 
   1   6   7      124.57      105.08      4.87 o 
   2   6   7      692.43      690.35     11.89 o 
   3   6   7      399.88      372.19     11.18 o 
   4   6   7      456.92      476.57     10.20 o 
   5   6   7       78.98       72.43      3.33 o 
   6   6   7      133.54      116.94      5.78 o 
   7   6   7       30.12       29.24      2.52 o 
   8   6   7        0.88        0.86      1.38 o 
   9   6   7      191.09      186.03     21.61 o 
  10   6   7       13.60        8.69      8.19 o 
  11   6   7        0.03        3.61      5.48 o 
  -9   7   7        0.02        3.03      4.26 o 
  -8   7   7      270.42      253.81     17.72 o 
  -7   7   7      104.78      109.89     33.93 o 
  -6   7   7        0.12        1.95      2.46 o 
  -5   7   7      232.48      228.69     14.74 o 
  -4   7   7        0.05        3.37      4.16 o 
  -3   7   7      293.60      257.57     17.05 o 
  -2   7   7       14.58       14.10      6.17 o 
  -1   7   7      252.07      219.14     15.31 o 
   0   7   7      204.79      216.40     15.05 o 
   1   7   7       37.63       33.40      2.53 o 
   2   7   7      116.39      111.12      5.38 o 
   3   7   7       20.56       23.28      3.93 o 
   4   7   7      442.79      433.67     12.49 o 
   5   7   7        0.00        0.38      0.79 o 
   6   7   7        0.93        0.56      2.04 o 
   7   7   7       63.76       58.81      3.49 o 
   8   7   7       19.33       14.72      3.08 o 
   9   7   7       85.07       90.68     47.57 o 
  10   7   7       28.73       25.85     21.54 o 
  11   7   7       49.24       28.12     30.06 o 
  -8   8   7        0.50        2.12      4.45 o 
  -7   8   7       32.93       29.73     14.14 o 
  -6   8   7      320.16      312.75     22.16 o 
  -5   8   7      232.53      235.73     15.65 o 
  -4   8   7        0.41        1.77      2.76 o 
  -3   8   7        6.63        6.98      4.88 o 
  -2   8   7       76.67       77.55     21.56 o 
  -1   8   7      208.68      192.38     13.62 o 
   0   8   7       95.42       85.10     14.02 o 
   1   8   7      125.33      113.07      3.72 o 
   2   8   7     3747.15     3608.77     99.72 o 
   3   8   7      135.18      130.78      5.26 o 
   4   8   7      193.96      183.69      7.88 o 
   5   8   7      144.61      147.04      7.37 o 
   6   8   7      160.33      146.64      7.47 o 
   7   8   7       24.92       23.45      4.21 o 
   8   8   7       27.00       27.98     15.83 o 
   9   8   7       68.64       74.92     23.62 o 
  10   8   7        3.72        4.82      7.07 o 
  -7   9   7        0.23        1.43      3.59 o 
  -6   9   7       94.87      101.76      9.96 o 
  -5   9   7       90.05       87.25     11.59 o 
  -4   9   7        5.46        8.35      4.39 o 
  -3   9   7        4.05        5.14      4.17 o 
  -2   9   7      109.08      100.19     10.78 o 
  -1   9   7       99.33      103.16     10.44 o 
   0   9   7       62.32       63.78     16.30 o 
   1   9   7      141.35      150.11     16.04 o 
   2   9   7     1138.49     1162.11     31.80 o 
   3   9   7       70.91       67.47      5.56 o 
   4   9   7       13.09       17.27      6.13 o 
   5   9   7       19.85       15.63      6.61 o 
   6   9   7       49.65       46.01      4.46 o 
   7   9   7       19.44       12.34      8.87 o 
   8   9   7        5.50        6.04      7.94 o 
   9   9   7        1.41        0.70      3.56 o 
  10   9   7        0.47        2.51      4.57 o 
  -6  10   7      103.69      113.82     18.84 o 
  -5  10   7        0.41        2.35      3.33 o 
  -4  10   7        7.03       10.47      4.19 o 
  -3  10   7        1.22        3.19      3.71 o 
  -2  10   7        7.74       10.05      5.44 o 
  -1  10   7       38.63       33.01     11.93 o 
   0  10   7      137.08      116.86     13.06 o 
   1  10   7       50.32       43.52     16.52 o 
   2  10   7        8.13       11.07      4.37 o 
   3  10   7      357.57      389.93     19.46 o 
   4  10   7      536.57      510.57     19.14 o 
   5  10   7      106.39       96.38      5.33 o 
   6  10   7       26.90       17.76     10.99 o 
   7  10   7       38.59       38.21     20.16 o 
   8  10   7       38.44       25.52     22.64 o 
   9  10   7        7.70        8.17      6.02 o 
  -5  11   7        1.04        4.63      5.17 o 
  -4  11   7        7.50        4.53      3.51 o 
  -3  11   7        6.61        6.53      5.15 o 
  -2  11   7       14.73        9.50      6.79 o 
  -1  11   7       59.17       67.68     24.06 o 
   0  11   7        5.44        1.60      2.39 o 
   1  11   7      245.99      228.99     13.67 o 
   2  11   7        0.26        1.54      4.06 o 
   3  11   7      369.05      385.32     24.38 o 
   4  11   7        0.17        0.45      2.18 o 
   5  11   7        0.12        0.59      2.06 o 
   7  11   7      212.18      205.39     26.41 o 
  -3  12   7        4.34        7.70      4.40 o 
  -2  12   7       61.40       68.36     17.37 o 
  -1  12   7       41.42       42.53     20.96 o 
   0  12   7       50.73       46.50     19.11 o 
   1  12   7       47.32       50.70     23.33 o 
   2  12   7        0.36        0.79      2.39 o 
   3  12   7       20.86       11.90      9.47 o 
  -4 -11   8       35.69       23.41     12.13 o 
  -3 -11   8       43.81       30.38     19.48 o 
  -2 -11   8       52.57       74.32     11.35 o 
  -1 -11   8       98.35      106.63      9.10 o 
   0 -11   8        3.09        1.84      3.52 o 
   1 -11   8        0.28        1.71      3.06 o 
   2 -11   8        5.19        3.52      3.46 o 
   3 -11   8        4.12        3.02      3.03 o 
  -6 -10   8       29.50       30.06     19.78 o 
  -5 -10   8       41.15       41.22     17.62 o 
  -4 -10   8      114.73      121.12     12.22 o 
  -3 -10   8        0.15       -1.12      3.73 o 
  -2 -10   8       72.92       74.30      7.81 o 
  -1 -10   8        8.63        7.94      3.66 o 
   0 -10   8       51.61       45.57     13.54 o 
   1 -10   8       27.72       24.96     10.73 o 
   2 -10   8      216.41      204.23     14.23 o 
   3 -10   8        0.89        3.54      2.96 o 
   4 -10   8       21.64       25.59     13.44 o 
   5 -10   8       81.11       74.91      7.83 o 
  -7  -9   8       59.20       52.46     27.59 o 
  -6  -9   8       29.22       19.25     10.56 o 
  -5  -9   8       54.42       57.33     19.67 o 
  -4  -9   8        0.13        3.35      3.95 o 
  -3  -9   8       13.76       16.46      5.11 o 
  -2  -9   8        1.18        1.11      2.34 o 
  -1  -9   8      185.21      182.77     11.98 o 
   0  -9   8       35.83       35.15     11.95 o 
   1  -9   8       15.90       16.15      5.28 o 
   2  -9   8        6.41        9.60      3.39 o 
   3  -9   8      120.43      127.22      8.27 o 
   4  -9   8      187.84      196.19     11.42 o 
   5  -9   8       20.09       19.66     11.31 o 
   6  -9   8        0.83        2.49      3.15 o 
   7  -9   8       15.62        8.31      4.78 o 
  -8  -8   8        9.02        7.87      4.53 o 
  -7  -8   8       25.60       19.60      9.34 o 
  -6  -8   8       22.75       22.30      7.69 o 
  -5  -8   8       92.33       97.28     11.92 o 
  -4  -8   8       65.01       58.01      4.93 o 
  -3  -8   8       51.00       44.08      5.77 o 
  -2  -8   8       17.23       15.89      5.43 o 
  -1  -8   8        3.93        6.31      3.14 o 
   0  -8   8       83.30       78.31      6.78 o 
   1  -8   8       23.62       23.12      8.44 o 
   2  -8   8     1156.17     1193.43     31.69 o 
   3  -8   8      493.22      507.38     19.47 o 
   4  -8   8        0.07        1.24      2.92 o 
   5  -8   8      114.45      107.50      7.30 o 
   6  -8   8       38.46       37.49     17.11 o 
   7  -8   8        2.08        1.24      2.93 o 
   8  -8   8        3.56        2.97      2.60 o 
  -9  -7   8      102.26      106.62     12.60 o 
  -8  -7   8        0.21        0.98      3.86 o 
  -7  -7   8        9.94       10.79      4.60 o 
  -6  -7   8       12.58       13.16      5.22 o 
  -5  -7   8      205.59      222.02     41.72 o 
  -4  -7   8      157.86      144.63      8.77 o 
  -3  -7   8      257.13      255.62     14.05 o 
  -2  -7   8      605.49      578.65     23.14 o 
  -1  -7   8       19.78       24.53      8.68 o 
   0  -7   8       27.73       34.15     12.47 o 
   1  -7   8      374.16      347.25     17.25 o 
   2  -7   8       18.46       18.32      5.19 o 
   3  -7   8      811.95      910.79     25.18 o 
   4  -7   8       32.08       34.20     10.33 o 
   5  -7   8      223.28      230.99     10.60 o 
   6  -7   8       84.80       81.04     10.33 o 
   7  -7   8      194.01      192.82      9.77 o 
   8  -7   8        1.23        1.76      2.40 o 
   9  -7   8       17.92       11.04      6.16 o 
 -10  -6   8        0.59        1.39      3.82 o 
  -9  -6   8       38.11       36.91     22.03 o 
  -8  -6   8       11.53       10.13      7.37 o 
  -7  -6   8      103.88       99.97      8.11 o 
  -6  -6   8      429.39      425.51     31.74 o 
  -5  -6   8        9.01        4.74      3.49 o 
  -4  -6   8     1789.30     1891.73     38.49 o 
  -3  -6   8        1.85        4.09      2.66 o 
  -2  -6   8        9.82       12.13      4.52 o 
  -1  -6   8        0.47        2.25      2.23 o 
   0  -6   8      313.22      310.72     14.21 o 
   1  -6   8        6.22        7.28      4.01 o 
   2  -6   8       56.64       55.16     15.00 o 
   3  -6   8      107.15      115.13      8.68 o 
   4  -6   8      153.83      147.02      8.97 o 
   5  -6   8      517.26      504.17     16.50 o 
   6  -6   8        1.41        2.69      3.13 o 
   7  -6   8        0.26        0.98      3.89 o 
   8  -6   8       22.11       14.49      7.21 o 
   9  -6   8       23.98       17.69     10.39 o 
  10  -6   8       21.93       17.51     12.64 o 
 -10  -5   8       49.36       28.19     20.67 o 
  -9  -5   8       19.69       24.39     11.89 o 
  -8  -5   8      111.87      106.23      8.04 o 
  -7  -5   8      291.07      292.79     18.64 o 
  -6  -5   8      175.88      167.41     11.85 o 
  -5  -5   8        0.02        0.81      0.76 o 
  -4  -5   8      681.55      678.46     26.23 o 
  -3  -5   8      315.44      288.55     10.81 o 
  -2  -5   8      595.14      615.70     15.12 o 
  -1  -5   8        1.97        1.10      1.66 o 
   0  -5   8      714.93      720.93     16.86 o 
   1  -5   8       34.74       34.89     10.46 o 
   2  -5   8      617.89      611.30     23.49 o 
   3  -5   8      122.77      127.93      8.08 o 
   4  -5   8       67.23       55.78      5.40 o 
   5  -5   8      347.75      346.09     19.07 o 
   6  -5   8        1.39        5.89      2.66 o 
   7  -5   8       38.47       29.47      8.14 o 
   8  -5   8      401.32      390.21     20.32 o 
   9  -5   8      223.61      216.15     12.47 o 
  10  -5   8        1.43        6.01      3.33 o 
 -11  -4   8       91.66       98.37      8.81 o 
 -10  -4   8        5.98       10.04      7.25 o 
  -9  -4   8       45.85       45.97      7.88 o 
  -8  -4   8       45.99       43.36     18.24 o 
  -7  -4   8       86.34       90.19      7.77 o 
  -6  -4   8     1068.71     1170.31     46.18 o 
  -5  -4   8      158.96      155.87      7.45 o 
  -4  -4   8        2.79        3.30      1.28 o 
  -3  -4   8      157.19      172.05      7.09 o 
  -2  -4   8        2.83        5.16      1.57 o 
  -1  -4   8       46.72       45.83      3.54 o 
   0  -4   8       27.39       25.43      5.49 o 
   1  -4   8      235.89      274.11     13.92 o 
   2  -4   8       37.30       33.01      9.81 o 
   3  -4   8       41.67       43.51      4.93 o 
   4  -4   8        0.60        0.62      2.51 o 
   5  -4   8      529.14      540.29     19.02 o 
   6  -4   8      172.69      163.00      9.72 o 
   7  -4   8      280.30      281.30     13.69 o 
   8  -4   8        7.00       11.89      3.99 o 
   9  -4   8       60.69       48.60     17.90 o 
  10  -4   8        5.23        8.18      4.79 o 
  11  -4   8       16.02       10.52      7.44 o 
 -11  -3   8        0.00       -1.33      8.66 o 
 -10  -3   8      250.80      239.95     15.66 o 
  -9  -3   8       11.60       10.04      5.17 o 
  -8  -3   8        0.01        2.50      2.37 o 
  -7  -3   8      313.32      327.91     19.21 o 
  -6  -3   8      423.31      487.48     28.75 o 
  -5  -3   8        5.37        7.03      1.87 o 
  -4  -3   8       27.49       31.65      1.69 o 
  -3  -3   8      234.15      255.86      6.30 o 
  -2  -3   8      246.84      275.88      7.75 o 
  -1  -3   8        5.30        5.20      1.79 o 
   0  -3   8        8.75        9.60      3.73 o 
   1  -3   8      124.87      127.82      6.66 o 
   2  -3   8       90.25      101.63      5.86 o 
   3  -3   8     1093.61     1130.81     17.06 o 
   4  -3   8      274.50      296.58     13.70 o 
   5  -3   8      147.19      126.44      8.24 o 
   6  -3   8      330.79      316.00     14.63 o 
   7  -3   8       12.38       15.12      4.38 o 
   8  -3   8       43.29       41.77      7.74 o 
   9  -3   8       75.43       70.83      8.65 o 
  10  -3   8       24.88       24.26     10.89 o 
  11  -3   8        4.30        8.03      5.52 o 
 -11  -2   8      230.97      230.09     21.69 o 
 -10  -2   8        9.87       15.51      7.34 o 
  -9  -2   8        4.86        1.36      3.10 o 
  -8  -2   8       56.84       59.01     22.58 o 
  -7  -2   8        3.67        3.62      2.77 o 
  -6  -2   8      631.88      639.15     14.98 o 
  -5  -2   8      650.77      648.87     26.41 o 
  -4  -2   8       37.27       38.96      2.08 o 
  -3  -2   8      422.29      406.56      9.61 o 
  -2  -2   8     3252.90     3310.76     67.47 o 
  -1  -2   8     1595.99     1739.67     24.68 o 
   0  -2   8        7.73       10.97      2.97 o 
   1  -2   8      746.94      836.72     13.22 o 
   2  -2   8     1041.67     1066.76     32.44 o 
   3  -2   8      284.81      288.44     17.98 o 
   4  -2   8      147.56      125.53      7.56 o 
   5  -2   8        4.85        4.65      2.21 o 
   6  -2   8      131.50      151.89      9.34 o 
   7  -2   8       84.73       77.92      4.77 o 
   8  -2   8       50.21       41.24      5.61 o 
   9  -2   8       46.22       45.66     11.79 o 
  10  -2   8       19.07       22.37     11.43 o 
  11  -2   8        3.20        2.64      2.58 o 
  12  -2   8       36.59       43.23      6.39 o 
 -11  -1   8        2.87       -1.38      6.74 o 
 -10  -1   8      100.15      116.37      8.49 o 
  -9  -1   8        6.61        9.77      4.96 o 
  -8  -1   8     1127.08      986.77    118.77 o 
  -7  -1   8      672.38      608.35     21.33 o 
  -6  -1   8      253.18      242.07      9.07 o 
  -5  -1   8      144.77      144.43      6.54 o 
  -4  -1   8      199.16      207.26      7.69 o 
  -3  -1   8      830.52      844.33     15.37 o 
  -2  -1   8       20.40       16.56      1.51 o 
  -1  -1   8       12.21        8.25      1.81 o 
   0  -1   8     1276.65     1316.10     18.09 o 
   1  -1   8      650.11      686.87     10.04 o 
   2  -1   8      993.95     1101.12     13.76 o 
   3  -1   8      114.99      113.32      4.89 o 
   4  -1   8     1029.84     1099.42     26.58 o 
   5  -1   8      286.48      301.29      8.65 o 
   6  -1   8      209.08      221.25     12.00 o 
   7  -1   8       18.65       13.77      4.45 o 
   8  -1   8      214.61      194.97     11.64 o 
   9  -1   8      201.99      193.52     11.34 o 
  10  -1   8      167.39      159.43      8.27 o 
  11  -1   8        1.95        6.36      5.05 o 
  12  -1   8       60.27       57.89      6.89 o 
 -11   0   8       23.72       24.84     18.80 o 
 -10   0   8        0.49        1.58      3.03 o 
  -9   0   8        8.18        7.75      3.72 o 
  -8   0   8       35.89       38.24      3.74 o 
  -7   0   8       45.83       43.54      3.18 o 
  -6   0   8      393.50      391.28     13.75 o 
  -5   0   8       90.70       90.76      4.95 o 
  -4   0   8      323.61      305.92      8.31 o 
  -3   0   8      720.84      746.60     16.00 o 
  -2   0   8      735.33      754.58      9.30 o 
  -1   0   8     2495.36     2526.90     16.86 o 
   0   0   8        2.14        2.50      0.72 o 
   1   0   8      775.68      753.56      5.55 o 
   2   0   8       76.27       70.46      2.77 o 
   3   0   8        9.06        6.91      2.22 o 
   4   0   8       78.95       90.60      4.40 o 
   5   0   8      306.60      297.99      9.17 o 
   6   0   8      461.45      478.95     10.56 o 
   7   0   8      166.84      160.47      7.99 o 
   8   0   8       31.93       32.92      4.25 o 
   9   0   8      163.61      148.08      8.34 o 
  10   0   8        0.13        1.91      1.85 o 
  11   0   8      111.31      115.59      8.07 o 
 -11   1   8       22.93       23.99     14.50 o 
 -10   1   8       61.63       55.76      8.93 o 
  -9   1   8        0.01        1.75      2.79 o 
  -8   1   8       97.55       87.17      5.23 o 
  -7   1   8        2.63        1.49      1.42 o 
  -6   1   8      270.58      255.08     12.03 o 
  -5   1   8      267.43      283.03     10.32 o 
  -4   1   8       58.26       56.26      3.69 o 
  -3   1   8       71.64       91.89      3.77 o 
  -2   1   8      278.75      292.16      6.64 o 
  -1   1   8       21.00       19.96      1.31 o 
   0   1   8      168.62      163.31      3.69 o 
   1   1   8       36.15       35.82      1.69 o 
   2   1   8       95.68       98.54      2.37 o 
   3   1   8      411.19      384.34      8.53 o 
   4   1   8     2194.55     2280.77     56.08 o 
   5   1   8      133.75      127.76      3.78 o 
   6   1   8      325.63      323.10     11.44 o 
   7   1   8        0.11        1.37      3.59 o 
   8   1   8     2558.53     2514.97    241.99 o 
   9   1   8       40.44       29.00      5.47 o 
  10   1   8        4.31        4.03      2.10 o 
  11   1   8       35.53       28.37     16.97 o 
  12   1   8       48.67       49.98     36.55 o 
 -11   2   8       15.86       10.49      6.51 o 
 -10   2   8        1.40        1.64      3.32 o 
  -9   2   8        6.13        3.78      2.81 o 
  -8   2   8       10.32       11.55      4.56 o 
  -7   2   8       79.87       82.34      4.77 o 
  -6   2   8       93.21      103.65      4.92 o 
  -5   2   8       19.72       20.28      7.65 o 
  -4   2   8      189.91      177.83      6.98 o 
  -3   2   8      733.88      777.28     13.10 o 
  -2   2   8       70.63       67.77      3.11 o 
  -1   2   8        1.95        3.38      0.85 o 
   0   2   8      578.36      603.93     22.93 o 
   1   2   8      100.31       97.21      2.53 o 
   2   2   8       22.65       24.45      1.38 o 
   3   2   8       19.24       21.98      2.55 o 
   4   2   8      839.34      878.58     20.71 o 
   5   2   8       87.09       83.62      6.78 o 
   6   2   8      975.59     1012.84     20.71 o 
   7   2   8      175.86      173.65      7.00 o 
   8   2   8       47.75       51.11      3.31 o 
   9   2   8        4.72        3.89      2.37 o 
  10   2   8      115.03      114.69      8.97 o 
  11   2   8       91.29       96.39     13.32 o 
  12   2   8       18.23       13.93     15.85 o 
 -11   3   8       13.30        6.64      4.92 o 
 -10   3   8      145.00      148.09     12.26 o 
  -9   3   8        5.05        6.56      2.59 o 
  -8   3   8       90.82       89.05      6.60 o 
  -7   3   8      755.64      802.25     27.62 o 
  -6   3   8      286.83      277.96     14.07 o 
  -5   3   8       91.87       91.14      5.81 o 
  -4   3   8        5.70        3.78      1.37 o 
  -3   3   8       42.24       33.03      2.66 o 
  -2   3   8      323.78      325.63      9.76 o 
  -1   3   8      107.94      114.77      4.23 o 
   0   3   8       89.06       92.03      2.29 o 
   1   3   8      525.82      517.04      9.80 o 
   2   3   8       62.91       69.30      2.88 o 
   3   3   8      186.69      196.46      7.73 o 
   4   3   8     2258.68     2393.03    247.82 o 
   5   3   8      131.09      122.08      6.18 o 
   6   3   8     1423.28     1396.61     46.46 o 
   7   3   8      284.68      286.12     10.36 o 
   8   3   8      403.59      399.72     17.49 o 
   9   3   8       11.37       11.40      5.02 o 
  10   3   8      214.89      203.14     15.71 o 
  11   3   8        3.65        4.24      5.20 o 
  12   3   8        3.95        5.38     10.09 o 
 -10   4   8      153.28      171.57     11.49 o 
  -9   4   8       55.69       55.06     14.55 o 
  -8   4   8        7.10        8.59      3.11 o 
  -7   4   8        0.04        1.56      2.56 o 
  -6   4   8     1443.92     1521.72     91.19 o 
  -5   4   8       19.40       17.29      5.16 o 
  -4   4   8      171.79      190.51      9.01 o 
  -3   4   8     1277.23     1310.17     40.01 o 
  -2   4   8        1.16        1.91      0.95 o 
  -1   4   8     2000.76     2085.31    120.64 o 
   0   4   8     1447.77     1482.41     18.47 o 
   1   4   8      368.13      446.46      8.68 o 
   2   4   8      172.99      184.53      5.18 o 
   3   4   8        9.85       14.35      2.75 o 
   4   4   8      241.54      257.69     12.72 o 
   5   4   8      159.65      132.12      8.56 o 
   6   4   8      205.15      208.25     14.01 o 
   7   4   8     1053.98     1035.06     28.83 o 
   8   4   8       55.72       49.40      2.59 o 
   9   4   8       19.39       14.81      7.62 o 
  10   4   8      219.00      231.45     17.84 o 
  11   4   8       14.00       16.51     11.19 o 
  12   4   8       84.14       91.19     14.66 o 
 -10   5   8       13.28       14.58      7.54 o 
  -9   5   8       38.85       32.22     14.97 o 
  -8   5   8        0.00        0.27      2.15 o 
  -7   5   8       27.98       29.78      6.59 o 
  -6   5   8       63.85       64.54      5.57 o 
  -5   5   8       93.10       78.34      9.64 o 
  -4   5   8      506.52      504.11     17.74 o 
  -3   5   8       43.24       37.28      5.35 o 
  -2   5   8       78.54       70.79      6.66 o 
  -1   5   8      421.44      455.71     17.24 o 
   0   5   8      474.65      491.57     10.68 o 
   1   5   8      225.38      219.11      7.48 o 
   2   5   8     2887.57     3181.03     80.11 o 
   3   5   8       51.73       58.64      3.21 o 
   4   5   8      140.95      138.64      5.50 o 
   5   5   8        0.90        1.00      0.60 o 
   6   5   8       62.84       65.74      2.16 o 
   7   5   8       58.98       45.75      3.40 o 
   8   5   8      160.68      149.04      7.74 o 
   9   5   8       31.70       29.45      4.32 o 
  10   5   8       12.04       10.30      9.48 o 
  11   5   8       32.53       25.71     26.15 o 
  12   5   8       46.10       53.36     24.70 o 
 -10   6   8        6.92        6.66      4.41 o 
  -9   6   8      101.87      118.32      9.25 o 
  -8   6   8       25.04       27.68     10.11 o 
  -7   6   8        6.96        4.75      4.47 o 
  -6   6   8      428.25      449.99     25.12 o 
  -5   6   8      495.33      530.05     23.01 o 
  -4   6   8      138.24      123.55      2.53 o 
  -3   6   8       10.43       12.51      5.00 o 
  -2   6   8       33.66       37.45     10.56 o 
  -1   6   8       94.40       94.77      7.92 o 
   0   6   8      881.00     1028.08     33.58 o 
   1   6   8       41.76       42.94      2.35 o 
   2   6   8      584.91      599.78     10.34 o 
   3   6   8      339.76      349.17     10.60 o 
   4   6   8      229.11      229.61      9.19 o 
   5   6   8      782.16      791.80     15.20 o 
   6   6   8      124.58      127.73      4.29 o 
   7   6   8        4.80        6.92      3.31 o 
   8   6   8        1.83        2.27      2.31 o 
   9   6   8       42.40       30.97     20.39 o 
  10   6   8       61.48       52.33     34.16 o 
  11   6   8        2.34        2.62      6.53 o 
  -9   7   8        1.38        1.26      1.84 o 
  -8   7   8       54.34       72.59     10.73 o 
  -7   7   8      493.64      506.44     25.27 o 
  -6   7   8      422.51      407.77     21.33 o 
  -5   7   8       70.19       62.08     17.34 o 
  -4   7   8       19.37       18.50      5.71 o 
  -3   7   8       86.82      100.21      8.15 o 
  -2   7   8       26.24       27.77      8.67 o 
  -1   7   8      366.99      356.19     20.09 o 
   0   7   8     1486.80     1556.26     41.94 o 
   1   7   8        5.55        5.66      1.99 o 
   2   7   8      949.41      907.91     17.56 o 
   3   7   8      645.53      643.77     24.51 o 
   4   7   8       77.10       80.14      3.11 o 
   5   7   8       37.48       37.68      4.12 o 
   6   7   8       14.12       12.51      3.80 o 
   7   7   8       89.24       87.34      6.07 o 
   8   7   8       22.13       15.83      8.67 o 
   9   7   8       24.38       28.75     17.37 o 
  10   7   8       74.27       89.57     12.34 o 
  11   7   8       14.37       19.57     18.14 o 
  -8   8   8        3.26        4.08      4.56 o 
  -7   8   8       13.09       15.57      6.39 o 
  -6   8   8       26.71       20.57      8.75 o 
  -5   8   8       91.51       96.40     23.16 o 
  -4   8   8      144.02      137.80     10.13 o 
  -3   8   8       87.97       80.23     16.99 o 
  -2   8   8        7.97       13.06      5.33 o 
  -1   8   8       30.26       23.07      7.41 o 
   0   8   8     1398.79     1392.52     58.91 o 
   1   8   8     1407.16     1389.86     46.04 o 
   2   8   8     1049.82     1059.31     36.20 o 
   3   8   8     1094.66     1167.09     38.04 o 
   4   8   8       50.29       58.99      3.69 o 
   5   8   8      318.66      327.54     14.05 o 
   6   8   8       11.31       10.06      5.07 o 
   7   8   8      124.99      119.57      6.24 o 
   8   8   8       27.47       17.09     12.46 o 
   9   8   8       58.52       61.93      9.65 o 
  10   8   8       35.39       35.00     34.65 o 
  -7   9   8      318.38      331.03     29.38 o 
  -6   9   8       28.45       26.87      8.21 o 
  -5   9   8       10.73       11.02      5.20 o 
  -4   9   8       72.07       59.97     19.53 o 
  -3   9   8       93.16       82.16     22.30 o 
  -2   9   8      274.46      237.90     15.40 o 
  -1   9   8      254.40      230.99     13.84 o 
   0   9   8       17.80       24.36      8.49 o 
   1   9   8        7.56        4.92      2.52 o 
   2   9   8       18.32       13.76      2.88 o 
   3   9   8      695.51      698.59     44.80 o 
   4   9   8       67.72       77.81      6.49 o 
   5   9   8      161.89      152.81      7.87 o 
   6   9   8       13.30       16.04     10.70 o 
   7   9   8       18.72       11.89     13.13 o 
   8   9   8      173.49      182.52     18.05 o 
   9   9   8      164.91      183.88     19.17 o 
  10   9   8      135.21      149.39     14.94 o 
  -6  10   8        6.13        6.15      5.50 o 
  -5  10   8        0.00        1.85      4.11 o 
  -4  10   8        0.69        0.72      4.82 o 
  -3  10   8       17.60       14.32      5.62 o 
  -2  10   8       96.61       97.82     11.63 o 
  -1  10   8        0.05        1.03      1.98 o 
   0  10   8        5.71        6.02      4.71 o 
   1  10   8       93.40       95.56     10.22 o 
   2  10   8     1485.35     1443.74     63.32 o 
   3  10   8      307.70      300.03     16.19 o 
   4  10   8       44.01       45.77      5.16 o 
   5  10   8        7.52        6.39      3.39 o 
   6  10   8       85.70       87.79      6.12 o 
   7  10   8       85.94       67.12      8.57 o 
   8  10   8      234.98      280.22     33.78 o 
   9  10   8       26.22       16.58     14.82 o 
  -5  11   8       76.56       71.94     32.68 o 
  -4  11   8        2.77        3.63      4.10 o 
  -3  11   8        6.47        6.09      4.95 o 
  -2  11   8        9.95       14.07      6.33 o 
  -1  11   8       55.72       72.07      9.99 o 
   0  11   8        0.47        1.12      2.74 o 
   1  11   8       42.72       51.66      9.45 o 
   2  11   8      336.74      349.43     18.15 o 
   3  11   8       14.18       22.83     11.51 o 
   4  11   8      158.73      166.52      8.66 o 
   5  11   8       20.65       13.32     13.95 o 
  -3  12   8       24.22       34.06     21.95 o 
  -2  12   8       28.06       28.46     16.94 o 
  -1  12   8       98.29      109.08     10.14 o 
   0  12   8        1.32        6.72      3.35 o 
   1  12   8       37.99       29.66     13.23 o 
   2  12   8       43.60       32.96     17.50 o 
   3  12   8       52.29       41.60     18.61 o 
   4  12   8       27.75       22.71     24.04 o 
   5  12   8        7.20        9.41     10.51 o 
  -3 -11   9      117.91      116.68     10.63 o 
  -2 -11   9        6.24        7.48      4.46 o 
  -1 -11   9       27.16       20.03      7.71 o 
   0 -11   9        0.81        1.28      2.55 o 
   1 -11   9        3.29        1.59      2.15 o 
   2 -11   9       11.30        9.16      4.82 o 
  -6 -10   9      150.34      151.29     10.64 o 
  -5 -10   9      222.27      238.45     22.76 o 
  -4 -10   9        2.13        1.64      2.79 o 
  -3 -10   9        7.98       10.54      4.31 o 
  -2 -10   9       47.08       51.40      7.57 o 
  -1 -10   9        4.47        6.99      4.20 o 
   0 -10   9       29.17       22.94      9.31 o 
   1 -10   9        1.65        1.75      2.45 o 
   2 -10   9        5.13        1.47      2.41 o 
   3 -10   9       31.71       24.03     14.67 o 
   4 -10   9        0.10        2.35      2.79 o 
   5 -10   9       14.97       12.46     11.34 o 
  -7  -9   9       18.15       10.14      9.11 o 
  -6  -9   9      136.02      153.17     11.31 o 
  -5  -9   9      145.40      145.20     10.99 o 
  -4  -9   9      184.37      200.82     14.32 o 
  -3  -9   9      545.55      541.29     21.55 o 
  -2  -9   9        8.34       13.12      4.68 o 
  -1  -9   9       67.65       64.86      6.69 o 
   0  -9   9        0.29        1.83      2.66 o 
   1  -9   9      203.73      195.73     11.81 o 
   2  -9   9       93.37       86.87      9.33 o 
   3  -9   9      256.42      281.14     14.28 o 
   4  -9   9      194.58      181.09     10.99 o 
   5  -9   9       27.76       24.04      9.83 o 
   6  -9   9        7.40        7.78      5.07 o 
  -8  -8   9        6.69        7.52      4.52 o 
  -7  -8   9      207.20      211.55     16.22 o 
  -6  -8   9       22.03       16.43     10.87 o 
  -5  -8   9       66.10       61.30     19.69 o 
  -4  -8   9      661.82      723.96     38.47 o 
  -3  -8   9        0.00        0.39      1.93 o 
  -2  -8   9       39.90       45.70     11.52 o 
  -1  -8   9        6.50        9.14      3.81 o 
   0  -8   9       46.17       39.38     10.83 o 
   1  -8   9      107.06      112.53      7.99 o 
   2  -8   9      243.35      217.63     10.32 o 
   3  -8   9       10.24       12.09      4.39 o 
   4  -8   9      271.67      270.04     17.98 o 
   5  -8   9       29.35       26.09     10.93 o 
   6  -8   9       20.42       14.75      6.38 o 
   7  -8   9       10.75       13.91      7.56 o 
   8  -8   9       26.06       16.70     13.67 o 
  -9  -7   9       12.39        6.08      7.17 o 
  -8  -7   9        7.57        2.97      3.82 o 
  -7  -7   9        3.30        7.54      3.71 o 
  -6  -7   9      328.16      317.90     21.44 o 
  -5  -7   9     1039.04     1121.46     62.67 o 
  -4  -7   9        4.96        7.62      3.71 o 
  -3  -7   9     1070.94     1139.96     36.64 o 
  -2  -7   9        6.49        7.57      2.89 o 
  -1  -7   9      350.66      362.35     17.93 o 
   0  -7   9      481.36      490.99     21.04 o 
   1  -7   9      148.01      144.38      8.76 o 
   2  -7   9       20.78       22.40      6.18 o 
   3  -7   9      250.66      250.26     13.62 o 
   4  -7   9        1.15        1.68      3.48 o 
   5  -7   9       27.66       24.09      5.94 o 
   6  -7   9      318.14      300.62     16.87 o 
   7  -7   9       95.85       92.80      7.27 o 
   8  -7   9      238.41      236.63     12.43 o 
   9  -7   9        4.60        6.13      5.09 o 
 -10  -6   9       22.42       15.67     12.37 o 
  -9  -6   9       32.02       25.67     13.90 o 
  -8  -6   9       29.92       30.19     15.78 o 
  -7  -6   9       14.65       12.29      5.65 o 
  -6  -6   9       91.13       76.33     12.63 o 
  -5  -6   9      127.72      121.29     11.14 o 
  -4  -6   9      655.57      657.93     24.17 o 
  -3  -6   9        4.38        7.94      3.14 o 
  -2  -6   9      313.17      320.80     19.75 o 
  -1  -6   9      301.03      274.40     16.58 o 
   0  -6   9       52.41       59.17      7.69 o 
   1  -6   9      951.55      942.29     23.48 o 
   2  -6   9        0.14        2.33      2.46 o 
   3  -6   9      438.88      428.15     21.64 o 
   4  -6   9      915.77      913.28     32.58 o 
   5  -6   9      558.99      557.80     23.98 o 
   6  -6   9        7.72       10.42      3.72 o 
   7  -6   9       29.24       25.66      7.85 o 
   8  -6   9       62.43       54.56     18.66 o 
   9  -6   9       66.11       64.77      7.53 o 
  10  -6   9        0.63        3.26      3.36 o 
 -10  -5   9       30.92       26.41     16.30 o 
  -9  -5   9        2.85        2.18      4.42 o 
  -8  -5   9       76.75       66.24      6.80 o 
  -7  -5   9       30.96       32.33     11.22 o 
  -6  -5   9        7.07        7.64      4.38 o 
  -5  -5   9      264.97      265.54     13.67 o 
  -4  -5   9      141.48      119.18      6.64 o 
  -3  -5   9      205.69      192.19      7.23 o 
  -2  -5   9      273.93      290.35     14.64 o 
  -1  -5   9      107.40       94.87      6.86 o 
   0  -5   9       79.12       64.61      7.08 o 
   1  -5   9      421.81      444.17     12.98 o 
   2  -5   9      239.89      231.20      7.63 o 
   3  -5   9      123.73      144.23      8.45 o 
   4  -5   9      475.97      484.57     23.70 o 
   5  -5   9      390.56      380.60     17.78 o 
   6  -5   9      220.07      204.99     12.45 o 
   7  -5   9      874.50      885.25     26.59 o 
   8  -5   9       36.81       37.29     15.08 o 
   9  -5   9        4.46        1.94      3.06 o 
  10  -5   9       89.90       97.51      7.92 o 
 -10  -4   9        6.36        7.56      6.67 o 
  -9  -4   9       23.27       17.18     11.89 o 
  -8  -4   9       29.68       22.02     12.35 o 
  -7  -4   9      485.16      479.26     28.57 o 
  -6  -4   9        7.98        7.02      3.55 o 
  -5  -4   9       10.99        7.28      1.16 o 
  -4  -4   9      675.93      710.33     14.83 o 
  -3  -4   9       46.39       45.26      2.29 o 
  -2  -4   9        2.01        3.59      1.53 o 
  -1  -4   9      148.86      142.52      8.20 o 
   0  -4   9       42.52       51.93      5.14 o 
   1  -4   9      111.55       84.77      6.33 o 
   2  -4   9      615.32      613.69     14.94 o 
   3  -4   9      258.66      255.06     11.73 o 
   4  -4   9      172.74      167.26     10.00 o 
   5  -4   9      384.78      400.26     14.98 o 
   6  -4   9        0.41        0.94      2.34 o 
   7  -4   9        2.29        1.47      2.00 o 
   8  -4   9        0.13        2.53      2.26 o 
   9  -4   9       90.31       86.67      6.91 o 
  10  -4   9        5.06        5.59      3.61 o 
  11  -4   9       78.72       81.67      7.59 o 
 -11  -3   9       63.93       51.67      8.71 o 
 -10  -3   9      144.75      172.65     16.31 o 
  -9  -3   9        9.01        9.79      7.93 o 
  -8  -3   9      193.72      166.98     13.35 o 
  -7  -3   9      549.31      559.35     33.22 o 
  -6  -3   9       57.88       64.30      5.85 o 
  -5  -3   9       69.84       65.30      2.14 o 
  -4  -3   9      102.89      106.67      5.14 o 
  -3  -3   9      109.57      112.72      5.11 o 
  -2  -3   9       20.80       18.16      2.24 o 
  -1  -3   9      241.58      228.26      9.66 o 
   0  -3   9      179.33      178.77      7.50 o 
   1  -3   9      346.73      362.38     15.11 o 
   2  -3   9      255.12      274.80      9.43 o 
   3  -3   9       10.15       20.45      6.34 o 
   4  -3   9        2.81        6.43      3.17 o 
   5  -3   9       80.83       63.26      6.92 o 
   6  -3   9        0.69        3.98      2.64 o 
   7  -3   9        0.13        3.98      3.16 o 
   8  -3   9      171.85      199.05     10.61 o 
   9  -3   9      123.09      115.38      7.13 o 
  10  -3   9        8.75        9.12      3.80 o 
  11  -3   9      333.69      356.99     24.96 o 
 -11  -2   9        0.00       -0.82      4.13 o 
 -10  -2   9       17.23       30.33     14.55 o 
  -9  -2   9      173.46      167.04     11.09 o 
  -8  -2   9      370.79      378.36     23.58 o 
  -7  -2   9      270.23      252.77     17.62 o 
  -6  -2   9       13.52       10.85      1.12 o 
  -5  -2   9       10.61        9.21      2.84 o 
  -4  -2   9      336.84      362.48     12.08 o 
  -3  -2   9        0.75        0.81      0.70 o 
  -2  -2   9      237.07      263.79      9.19 o 
  -1  -2   9     1624.95     1630.06     28.02 o 
   0  -2   9      383.84      403.84     10.99 o 
   1  -2   9       62.70       63.26      4.01 o 
   2  -2   9     1927.02     2197.09     48.74 o 
   3  -2   9      281.80      310.80     10.36 o 
   4  -2   9      158.29      148.07      7.98 o 
   5  -2   9       43.11       38.90      4.87 o 
   6  -2   9        1.38        3.36      2.06 o 
   7  -2   9       16.67       31.67     10.12 o 
   8  -2   9       34.75       29.32      4.85 o 
   9  -2   9       23.45       20.57      7.05 o 
  10  -2   9       49.00       45.26      6.64 o 
  11  -2   9       29.32       27.72     16.09 o 
  12  -2   9       21.40       21.33     12.04 o 
 -11  -1   9       84.49      105.02     10.62 o 
 -10  -1   9        7.45        9.27      5.36 o 
  -9  -1   9      300.52      302.40     20.21 o 
  -8  -1   9      139.63      137.46     10.05 o 
  -7  -1   9       14.86       13.32      2.00 o 
  -6  -1   9       30.83       25.92      1.87 o 
  -5  -1   9       54.59       50.24      2.23 o 
  -4  -1   9      222.03      202.40      8.03 o 
  -3  -1   9       28.56       26.26      1.75 o 
  -2  -1   9      803.76      942.19     45.51 o 
  -1  -1   9      344.20      349.06     10.22 o 
   0  -1   9     1694.98     1719.91     25.56 o 
   1  -1   9       11.87        5.94      2.33 o 
   2  -1   9     1024.14     1008.80     41.93 o 
   3  -1   9       11.32       11.14      3.06 o 
   4  -1   9      671.08      724.06     10.48 o 
   5  -1   9      528.42      496.28     11.84 o 
   6  -1   9      152.33      156.27     10.45 o 
   7  -1   9       84.02       75.41      6.75 o 
   8  -1   9        7.49        6.23      2.51 o 
   9  -1   9       73.65       68.60      6.30 o 
  10  -1   9        0.14        0.95      1.85 o 
  11  -1   9       27.79       12.79     11.28 o 
  12  -1   9        0.56        1.52      3.65 o 
 -11   0   9       52.32       41.01     24.94 o 
 -10   0   9      144.79      154.02     12.70 o 
  -9   0   9        9.81       13.15      6.79 o 
  -8   0   9      442.30      434.98     17.94 o 
  -7   0   9        0.42        0.18      1.88 o 
  -6   0   9        3.20        1.61      1.39 o 
  -5   0   9       21.79       21.23      2.64 o 
  -4   0   9       63.70       65.12      3.81 o 
  -3   0   9       49.23       53.08      2.98 o 
  -2   0   9     1367.59     1390.20     18.30 o 
  -1   0   9     1298.95     1378.85     13.61 o 
   0   0   9     2956.13     3127.86     28.53 o 
   1   0   9     3226.62     3338.43     40.47 o 
   2   0   9      140.55      146.08      4.80 o 
   3   0   9      745.32      820.81     12.45 o 
   4   0   9      579.56      678.10     14.39 o 
   5   0   9      631.39      666.07     12.73 o 
   6   0   9      527.33      529.42     13.51 o 
   7   0   9       62.28       53.69      3.83 o 
   8   0   9        0.15        2.18      2.10 o 
   9   0   9      506.43      499.69     22.46 o 
  10   0   9      382.94      367.71     19.30 o 
  11   0   9       79.81       84.31     10.35 o 
  12   0   9       12.64       13.25     14.47 o 
 -11   1   9        1.69        4.45      9.01 o 
 -10   1   9       14.03       10.09      6.09 o 
  -9   1   9        6.56        6.35      3.63 o 
  -8   1   9     1012.77     1012.89     46.41 o 
  -7   1   9        8.41       11.78      4.23 o 
  -6   1   9      583.93      553.39     14.98 o 
  -5   1   9      269.95      259.14     11.24 o 
  -4   1   9      794.74      784.73     33.91 o 
  -3   1   9      242.80      243.03      6.93 o 
  -2   1   9      414.89      422.43      8.67 o 
  -1   1   9      128.09      144.04      3.51 o 
   0   1   9        5.27        7.01      1.41 o 
   1   1   9      238.52      235.48      4.90 o 
   2   1   9      128.62      131.25      3.43 o 
   3   1   9      101.38      103.15      4.25 o 
   4   1   9      526.25      523.73     11.24 o 
   5   1   9       13.72       14.92      1.85 o 
   6   1   9      178.71      191.00      7.90 o 
   7   1   9      411.13      412.24      9.49 o 
   8   1   9       44.74       45.36     11.51 o 
   9   1   9      262.35      247.28     13.42 o 
  10   1   9      683.72      637.01     30.30 o 
  11   1   9      240.47      238.55     16.17 o 
  12   1   9        4.97       10.98     10.09 o 
 -11   2   9       12.76       18.02     14.33 o 
 -10   2   9       23.76       14.32      8.49 o 
  -9   2   9       42.16       36.15      4.95 o 
  -8   2   9       53.44       53.02      5.69 o 
  -7   2   9       60.75       55.35     11.32 o 
  -6   2   9      192.06      204.46      9.15 o 
  -5   2   9       14.82       19.56      6.54 o 
  -4   2   9       23.89       26.31      2.61 o 
  -3   2   9       12.92       13.13      3.63 o 
  -2   2   9     1958.32     2090.29     30.54 o 
  -1   2   9      212.63      215.50      6.05 o 
   0   2   9      207.36      216.38      4.90 o 
   1   2   9       42.34       42.49      2.33 o 
   2   2   9      372.39      365.65      7.35 o 
   3   2   9        2.78        7.50      4.50 o 
   4   2   9      162.10      175.04     13.71 o 
   5   2   9        5.98       10.17      4.89 o 
   6   2   9       44.05       43.47      2.00 o 
   7   2   9      204.27      210.21      8.11 o 
   8   2   9      898.50      904.07     30.50 o 
   9   2   9        3.61        4.04      2.59 o 
  10   2   9        7.64       11.22      7.53 o 
  11   2   9       61.74       63.38      7.54 o 
  12   2   9       14.40       11.85      7.23 o 
 -11   3   9       61.36       81.33     12.41 o 
 -10   3   9       66.66       57.16     18.88 o 
  -9   3   9       10.10       13.11      6.39 o 
  -8   3   9      237.99      246.23      9.85 o 
  -7   3   9        1.80        3.50      1.97 o 
  -6   3   9      561.70      528.46     41.39 o 
  -5   3   9        0.43        2.15      1.99 o 
  -4   3   9       67.47       66.93      4.14 o 
  -3   3   9      108.63      116.58      5.39 o 
  -2   3   9      303.38      319.59     10.05 o 
  -1   3   9      188.95      189.81      5.61 o 
   0   3   9      196.16      212.18      5.87 o 
   1   3   9      196.83      209.83      5.65 o 
   2   3   9     1026.30     1097.13     14.06 o 
   3   3   9       49.11       39.95      3.01 o 
   4   3   9      535.53      543.14     47.64 o 
   5   3   9       10.16       14.97      6.18 o 
   6   3   9      100.93       96.14      8.08 o 
   7   3   9      297.32      315.04     13.33 o 
   8   3   9      118.61      109.98      5.46 o 
   9   3   9      254.74      296.67     18.63 o 
  10   3   9       81.65       70.40      9.05 o 
  11   3   9       89.96       88.31     12.88 o 
  12   3   9       83.40       95.40     16.44 o 
 -10   4   9      132.98      138.72     14.77 o 
  -9   4   9      106.14      102.38      7.13 o 
  -8   4   9        5.06        4.32      2.72 o 
  -7   4   9       18.03       14.48      5.61 o 
  -6   4   9       62.84       58.62      6.13 o 
  -5   4   9      114.66      104.36      4.29 o 
  -4   4   9       24.54       21.11      3.24 o 
  -3   4   9       17.00       22.47      1.97 o 
  -2   4   9        1.20        1.19      0.53 o 
  -1   4   9      456.68      484.22      9.93 o 
   0   4   9      186.04      178.74      6.77 o 
   1   4   9      595.05      636.45     11.91 o 
   2   4   9       35.79       44.06      1.97 o 
   3   4   9       89.88       77.96      3.71 o 
   4   4   9       53.27       51.96      5.12 o 
   5   4   9       16.49       23.12      9.68 o 
   6   4   9      260.03      266.27     16.86 o 
   7   4   9       84.81       87.96      6.59 o 
   8   4   9      946.92      979.49     31.47 o 
   9   4   9       15.27       12.81      7.17 o 
  10   4   9      138.32      143.60     16.04 o 
  11   4   9      149.19      168.73     21.42 o 
  12   4   9       16.20        9.06     13.02 o 
 -10   5   9      190.28      205.75     12.71 o 
  -9   5   9       47.23       42.14     21.65 o 
  -8   5   9        8.76        9.42      3.92 o 
  -7   5   9      100.56       99.34      8.01 o 
  -6   5   9      875.65      892.03     24.92 o 
  -5   5   9     1351.95     1453.72     47.30 o 
  -4   5   9        3.73        5.81      2.09 o 
  -3   5   9       20.74       16.57      3.65 o 
  -2   5   9        1.15        4.64      3.58 o 
  -1   5   9      172.40      176.20     12.99 o 
   0   5   9      991.73      999.89     30.87 o 
   1   5   9        1.11        0.86      0.73 o 
   2   5   9      670.84      699.78      9.43 o 
   3   5   9        2.97        3.19      1.01 o 
   4   5   9       45.43       46.29      1.71 o 
   5   5   9        3.02        4.61      2.91 o 
   6   5   9      608.40      675.16     34.49 o 
   7   5   9       58.89       59.43      6.22 o 
   8   5   9       39.03       41.05     17.32 o 
   9   5   9        1.61        2.58      2.20 o 
  10   5   9        6.43        5.97      6.27 o 
  11   5   9        0.26       -0.82      7.91 o 
  12   5   9        1.75       -0.19      7.21 o 
  -9   6   9        4.03        5.13      3.81 o 
  -8   6   9        0.96        0.54      4.05 o 
  -7   6   9       31.80       34.35     12.40 o 
  -6   6   9        1.08        4.57      9.76 o 
  -5   6   9       21.94       14.57      3.19 o 
  -4   6   9        1.19        1.92      2.31 o 
  -3   6   9      258.75      253.35     15.16 o 
  -2   6   9        7.50       11.59      4.62 o 
  -1   6   9      314.58      303.06     16.76 o 
   0   6   9      520.52      483.51     11.52 o 
   1   6   9      121.43      120.87      2.89 o 
   2   6   9     1519.97     1576.05     24.27 o 
   3   6   9        2.03       22.42     10.30 o 
   4   6   9      495.16      499.84     13.17 o 
   5   6   9        2.04        2.16      0.89 o 
   6   6   9        5.32        3.32      1.68 o 
   7   6   9      205.08      203.80     13.82 o 
   8   6   9        0.07        1.45      2.07 o 
   9   6   9      162.51      157.21      9.46 o 
  10   6   9        7.76       12.10      8.48 o 
  11   6   9       21.17       16.81     13.95 o 
  -9   7   9        7.78       11.43      8.02 o 
  -8   7   9        1.36        1.80      3.11 o 
  -7   7   9       21.43       27.56      9.33 o 
  -6   7   9        6.41        7.45      3.91 o 
  -5   7   9      167.09      172.31     13.11 o 
  -4   7   9       12.39       17.84      5.92 o 
  -3   7   9        9.12        7.94      3.35 o 
  -2   7   9      499.61      477.35     30.45 o 
  -1   7   9      255.87      259.86     17.87 o 
   0   7   9        3.64        6.08      2.86 o 
   1   7   9      127.81      124.79      5.06 o 
   2   7   9      427.95      436.96     10.25 o 
   3   7   9        4.75        3.44      1.15 o 
   4   7   9      146.57      152.69      7.11 o 
   5   7   9       68.88       61.48      3.23 o 
   6   7   9      229.31      232.76     13.93 o 
   7   7   9       22.09       18.75      9.33 o 
   8   7   9       20.54       20.53     10.40 o 
   9   7   9       52.27       46.03     31.44 o 
  10   7   9        0.71        0.84      4.35 o 
  11   7   9        0.46        3.44      5.69 o 
  -8   8   9       12.41       12.75      7.93 o 
  -7   8   9       18.64       12.26      7.70 o 
  -6   8   9      258.93      263.33     16.01 o 
  -5   8   9        2.90        5.68      3.18 o 
  -4   8   9        5.20        4.47      3.84 o 
  -3   8   9       90.66       82.34     23.15 o 
  -2   8   9        5.24        0.25      4.24 o 
  -1   8   9      178.74      163.77     11.03 o 
   0   8   9      154.43      141.63     10.71 o 
   1   8   9       43.91       44.07     14.07 o 
   2   8   9        0.27        1.94      4.03 o 
   3   8   9      588.04      593.30     14.24 o 
   4   8   9      138.95      131.07      6.76 o 
   5   8   9        0.17        1.72      1.73 o 
   6   8   9       28.83       20.04     12.19 o 
   7   8   9        3.11        3.14      2.40 o 
   8   8   9       83.59       78.97     29.57 o 
   9   8   9        0.25        1.78      4.73 o 
  10   8   9       21.88       14.02     17.79 o 
  -7   9   9      362.90      370.55     18.39 o 
  -6   9   9      177.31      202.64     15.51 o 
  -5   9   9        9.14       12.75      5.79 o 
  -4   9   9       71.22       74.93     22.64 o 
  -3   9   9       32.12       34.44     14.64 o 
  -2   9   9      105.12      104.22     13.70 o 
  -1   9   9        4.96        5.52      3.06 o 
   0   9   9       42.52       31.83     12.95 o 
   1   9   9        6.65        3.98      2.70 o 
   2   9   9      676.04      670.46     32.77 o 
   3   9   9       13.05       17.79      6.13 o 
   4   9   9      436.56      467.92     20.02 o 
   5   9   9      144.74      138.45      5.64 o 
   6   9   9        8.44        8.50      4.80 o 
   7   9   9       18.16       16.23      7.40 o 
   8   9   9      144.63      155.29     18.07 o 
   9   9   9       26.97       21.61     14.96 o 
  -6  10   9       13.77        9.46      5.80 o 
  -5  10   9       31.59       24.85      9.35 o 
  -4  10   9      215.66      219.06     17.98 o 
  -3  10   9       92.47      100.77     11.74 o 
  -2  10   9       13.63       23.53      8.39 o 
  -1  10   9       12.27       11.57      4.93 o 
   0  10   9       12.35       13.18      7.09 o 
   1  10   9        3.00        2.20      2.79 o 
   2  10   9     1334.45     1265.38     56.11 o 
   3  10   9      287.46      260.50     14.86 o 
   4  10   9      438.77      447.88     26.71 o 
   5  10   9       84.14       85.14      7.10 o 
   6  10   9       45.28       42.91      4.69 o 
   7  10   9        8.27        4.47      4.87 o 
   8  10   9        5.52        1.97      4.47 o 
  -4  11   9       55.87       46.02     23.76 o 
  -3  11   9        6.70        3.89      5.60 o 
  -2  11   9       23.46       18.19      9.34 o 
  -1  11   9        1.22        0.08      4.21 o 
   0  11   9       21.37       12.31      7.65 o 
   1  11   9      171.64      169.10      9.49 o 
   2  11   9      210.20      186.56     12.70 o 
   3  11   9      294.35      257.88     14.95 o 
   4  11   9        9.93        8.43      6.16 o 
   5  11   9      342.15      339.76     29.62 o 
   6  11   9        1.54        1.50      3.93 o 
  -2  12   9       69.40       46.74     23.81 o 
  -1  12   9       97.32       97.45      9.01 o 
   0  12   9       59.87       63.73     10.61 o 
   1  12   9        0.01        2.41      3.35 o 
   2  12   9        0.64        1.64      1.93 o 
   3  12   9      259.40      269.75     33.36 o 
   4  12   9       22.71       15.57      8.62 o 
   5  12   9       16.27        8.33      9.97 o 
  -2 -11  10       77.69       87.34      8.50 o 
  -1 -11  10       14.29       17.70      9.41 o 
   0 -11  10      131.71      151.96      8.44 o 
   1 -11  10      219.26      244.89     10.68 o 
  -5 -10  10       16.49        9.74      6.34 o 
  -4 -10  10        2.85        6.44      4.37 o 
  -3 -10  10       17.21       17.73     11.13 o 
  -2 -10  10      120.83      116.39      7.14 o 
  -1 -10  10       75.07       76.92      9.74 o 
   0 -10  10      241.86      255.37     16.22 o 
   1 -10  10       12.76       12.73      6.97 o 
   2 -10  10       30.26       30.14     15.15 o 
   3 -10  10        0.15        2.08      3.87 o 
   4 -10  10       25.08       21.01     11.67 o 
  -7  -9  10      114.20      114.54     14.28 o 
  -6  -9  10        0.03        0.81      3.08 o 
  -5  -9  10      169.18      180.79     15.11 o 
  -4  -9  10       29.28       25.03     13.54 o 
  -3  -9  10       57.19       65.69     20.37 o 
  -2  -9  10       89.76      104.87      8.09 o 
  -1  -9  10        0.52        2.63      3.32 o 
   0  -9  10      127.00      145.14      9.31 o 
   1  -9  10      189.77      187.89     11.80 o 
   2  -9  10       10.37       11.56      4.94 o 
   3  -9  10       42.72       43.53     15.36 o 
   4  -9  10        0.09        0.15      3.46 o 
   5  -9  10      104.58      109.44      7.75 o 
   6  -9  10       18.03       14.10      9.27 o 
  -8  -8  10        0.02        0.64      3.08 o 
  -7  -8  10       24.22       18.55      9.30 o 
  -6  -8  10        3.96        6.59      6.03 o 
  -5  -8  10       52.52       56.60     19.28 o 
  -4  -8  10        4.31        3.51      2.98 o 
  -3  -8  10      101.50      108.44      6.41 o 
  -2  -8  10       68.88       54.94      8.31 o 
  -1  -8  10       88.85       89.71      9.78 o 
   0  -8  10      314.06      332.89     12.24 o 
   1  -8  10       63.01       47.42     17.30 o 
   2  -8  10       59.99       57.76     16.86 o 
   3  -8  10      224.39      220.41     14.75 o 
   4  -8  10      170.61      159.93     10.37 o 
   5  -8  10        1.21        2.47      3.30 o 
   6  -8  10        6.27        4.90      2.80 o 
   7  -8  10       43.15       40.47     16.20 o 
  -9  -7  10       26.21       21.77     11.94 o 
  -8  -7  10       59.35       53.50     25.21 o 
  -7  -7  10       21.78       25.65     14.51 o 
  -6  -7  10       42.79       43.10     16.76 o 
  -5  -7  10      134.48      143.20     13.12 o 
  -4  -7  10      208.15      198.07     11.39 o 
  -3  -7  10        6.86        2.41      2.12 o 
  -2  -7  10       50.45       65.70     11.12 o 
  -1  -7  10       47.92       45.96     12.74 o 
   0  -7  10      120.08      132.22      7.88 o 
   1  -7  10      403.63      393.82     18.13 o 
   2  -7  10       32.33       39.35      9.60 o 
   3  -7  10      209.58      199.60     11.65 o 
   4  -7  10      263.28      248.52     12.35 o 
   5  -7  10       84.57       78.08      7.66 o 
   6  -7  10      122.30      120.43      7.37 o 
   7  -7  10        8.79       10.63      4.85 o 
   8  -7  10        1.72        3.04      3.13 o 
  -9  -6  10        2.99        3.39      4.01 o 
  -8  -6  10       37.61       22.82     14.83 o 
  -7  -6  10        0.70        2.00      2.67 o 
  -6  -6  10      543.28      567.72     27.87 o 
  -5  -6  10      128.54      131.96      9.31 o 
  -4  -6  10      300.76      333.74     15.50 o 
  -3  -6  10       55.70       40.28      5.94 o 
  -2  -6  10     1290.48     1286.97     45.67 o 
  -1  -6  10        3.06        2.77      2.05 o 
   0  -6  10       26.37       27.53      7.89 o 
   1  -6  10      686.20      668.02     25.44 o 
   2  -6  10      832.61      829.72     53.78 o 
   3  -6  10      451.96      455.95     20.98 o 
   4  -6  10      228.13      203.19     11.45 o 
   5  -6  10      224.67      214.73     11.23 o 
   6  -6  10      247.34      237.51     12.50 o 
   7  -6  10       16.19       14.97      7.15 o 
   8  -6  10        8.90       13.01      5.49 o 
   9  -6  10        7.91        8.97      4.23 o 
 -10  -5  10       22.29       24.96     18.04 o 
  -9  -5  10       27.86       21.96      9.26 o 
  -8  -5  10        9.73       11.06      6.48 o 
  -7  -5  10       28.57       20.42     12.31 o 
  -6  -5  10      105.76      117.55      9.94 o 
  -5  -5  10       35.93       25.27      5.15 o 
  -4  -5  10      799.80      833.44     28.98 o 
  -3  -5  10      108.57       94.15      5.34 o 
  -2  -5  10      698.12      648.13     73.95 o 
  -1  -5  10      217.93      205.55     16.33 o 
   0  -5  10      153.67      130.78      7.85 o 
   1  -5  10        0.60        1.00      2.48 o 
   2  -5  10        4.33        5.02      2.17 o 
   3  -5  10       23.91       21.01      7.20 o 
   4  -5  10       23.55       27.33      8.26 o 
   5  -5  10       99.18       93.48      7.30 o 
   6  -5  10      197.56      215.79     11.38 o 
   7  -5  10        7.33        3.81      2.77 o 
   8  -5  10      214.21      238.53     11.73 o 
   9  -5  10       20.54       17.89      8.00 o 
  10  -5  10        2.71        2.43      3.13 o 
 -10  -4  10       50.01       34.03     21.09 o 
  -9  -4  10      207.79      210.43     14.17 o 
  -8  -4  10       46.74       47.88     25.89 o 
  -7  -4  10       66.87       59.52      9.53 o 
  -6  -4  10      951.78      967.44     34.77 o 
  -5  -4  10      795.59      788.64     26.69 o 
  -4  -4  10      163.08      163.24      6.83 o 
  -3  -4  10      242.61      232.10      9.49 o 
  -2  -4  10        6.72        8.87      3.10 o 
  -1  -4  10        0.85        1.78      1.70 o 
   0  -4  10      193.23      190.30      9.64 o 
   1  -4  10      347.21      341.14     14.65 o 
   2  -4  10      158.46      151.89      8.98 o 
   3  -4  10       48.82       51.91     15.06 o 
   4  -4  10       71.32       75.47      8.75 o 
   5  -4  10      406.97      394.47     22.86 o 
   6  -4  10      156.29      148.65      9.06 o 
   7  -4  10       61.08       61.68      7.69 o 
   8  -4  10        0.53        2.18      2.77 o 
   9  -4  10        8.57       11.07      6.11 o 
  10  -4  10        0.33        1.02      2.05 o 
  11  -4  10       26.69       29.79     24.10 o 
 -11  -3  10       19.44       29.19     30.79 o 
 -10  -3  10       11.06       15.23      8.22 o 
  -9  -3  10       51.20       44.66      7.93 o 
  -8  -3  10      140.38      127.87      9.45 o 
  -7  -3  10      113.69      115.36      8.06 o 
  -6  -3  10       99.41       98.63      8.20 o 
  -5  -3  10      649.16      616.10     20.33 o 
  -4  -3  10      174.55      174.59      8.00 o 
  -3  -3  10      749.01      753.31     19.43 o 
  -2  -3  10      493.40      475.71     17.25 o 
  -1  -3  10        2.48       11.45      4.31 o 
   0  -3  10      104.95       98.65      6.68 o 
   1  -3  10      363.05      341.69     11.18 o 
   2  -3  10      342.21      363.38     17.01 o 
   3  -3  10        1.35        4.26      1.68 o 
   4  -3  10     1139.54     1052.99    115.65 o 
   5  -3  10      106.42      114.91      7.25 o 
   6  -3  10       17.44       27.99      8.72 o 
   7  -3  10      137.82      156.05      9.83 o 
   8  -3  10       46.58       45.03      9.42 o 
   9  -3  10       50.67       46.74     15.03 o 
  10  -3  10       55.39       54.53      6.97 o 
  11  -3  10        0.03        0.30      3.72 o 
 -11  -2  10       10.02        8.43      7.35 o 
 -10  -2  10        1.97        1.71      3.16 o 
  -9  -2  10      634.97      684.40     34.11 o 
  -8  -2  10        4.30        3.92      2.94 o 
  -7  -2  10      553.83      510.29     23.07 o 
  -6  -2  10       93.28       87.26      4.10 o 
  -5  -2  10       71.48       66.11      2.90 o 
  -4  -2  10        2.28        5.74      1.87 o 
  -3  -2  10      559.31      587.84     16.60 o 
  -2  -2  10       95.90       81.85      4.62 o 
  -1  -2  10       66.22       58.58      5.00 o 
   0  -2  10     3577.88     3912.35     61.57 o 
   1  -2  10       25.15       16.08      6.29 o 
   2  -2  10     1424.53     1447.78    145.80 o 
   3  -2  10      312.40      362.27     12.09 o 
   4  -2  10      560.09      569.81     13.99 o 
   5  -2  10      415.81      429.89     13.88 o 
   6  -2  10      672.59      677.15     18.11 o 
   7  -2  10       21.61       19.72      6.75 o 
   8  -2  10        0.59        1.70      2.67 o 
   9  -2  10       29.22       25.35      8.22 o 
  10  -2  10       48.19       46.43      6.92 o 
  11  -2  10       59.82       53.48     10.58 o 
 -11  -1  10      126.28      121.09      9.49 o 
 -10  -1  10       27.19       19.93      9.07 o 
  -9  -1  10        1.58        2.21      2.34 o 
  -8  -1  10        0.74        2.15      2.07 o 
  -7  -1  10        4.04        2.22      1.68 o 
  -6  -1  10      555.18      533.08     29.20 o 
  -5  -1  10      369.24      350.28     12.53 o 
  -4  -1  10      370.97      385.20     13.90 o 
  -3  -1  10      650.47      667.87     10.34 o 
  -2  -1  10       43.67       35.37      2.41 o 
  -1  -1  10      281.48      290.61      9.00 o 
   0  -1  10     1807.15     1908.23     31.11 o 
   1  -1  10       62.77       73.41      3.54 o 
   2  -1  10      676.25      678.28     14.53 o 
   3  -1  10       39.53       45.75      2.62 o 
   4  -1  10       10.20       13.53      4.12 o 
   5  -1  10      493.43      461.09     18.90 o 
   6  -1  10        0.00        0.96      2.67 o 
   7  -1  10      203.92      205.48     10.96 o 
   8  -1  10       38.98       34.35      5.03 o 
   9  -1  10        7.04        3.96      2.74 o 
  10  -1  10      117.41      135.65      7.68 o 
  11  -1  10      162.00      162.98     13.45 o 
  12  -1  10        0.15        1.71      1.76 o 
 -11   0  10        8.17        9.15      5.77 o 
 -10   0  10       36.83       32.63     16.94 o 
  -9   0  10       70.99       49.19     19.85 o 
  -8   0  10        8.53       17.26      7.33 o 
  -7   0  10      789.33      848.51     29.36 o 
  -6   0  10        0.84        0.51      0.92 o 
  -5   0  10       32.18       29.05      3.15 o 
  -4   0  10      632.53      659.12     15.96 o 
  -3   0  10       98.46      106.53      5.56 o 
  -2   0  10      343.91      316.62      9.49 o 
  -1   0  10       47.64       41.97      2.33 o 
   0   0  10        2.62        4.33      1.14 o 
   1   0  10       15.44       22.01      4.21 o 
   2   0  10     2432.12     2608.64     50.18 o 
   3   0  10        2.79        3.52      1.12 o 
   4   0  10       64.53       56.14      3.65 o 
   5   0  10      489.58      473.04     11.45 o 
   6   0  10      188.98      178.64      8.49 o 
   7   0  10      256.18      244.50     11.15 o 
   8   0  10      202.18      184.64     10.70 o 
   9   0  10        1.73        3.85      2.01 o 
  10   0  10       29.29       31.05     14.04 o 
  11   0  10        3.81        5.62      2.77 o 
  12   0  10       30.46       30.67      8.40 o 
 -11   1  10        1.70        3.15      4.28 o 
 -10   1  10       91.70       83.43     10.26 o 
  -9   1  10        2.11        2.57      4.72 o 
  -8   1  10       13.93       16.79      3.08 o 
  -7   1  10      234.32      215.85     11.27 o 
  -6   1  10       39.12       35.33      4.27 o 
  -5   1  10       37.14       38.03      3.00 o 
  -4   1  10        0.51        1.33      1.53 o 
  -3   1  10       20.16       24.54      3.64 o 
  -2   1  10      275.72      297.25      9.10 o 
  -1   1  10      180.59      166.35      4.34 o 
   0   1  10      421.27      459.08     13.72 o 
   1   1  10     1347.70     1496.47     18.90 o 
   2   1  10      558.38      572.53     13.44 o 
   3   1  10      147.79      172.88      5.50 o 
   4   1  10      649.02      684.59      8.11 o 
   5   1  10        4.46        5.46      1.73 o 
   6   1  10       95.44       85.99      3.14 o 
   7   1  10        2.78        4.09      1.60 o 
   8   1  10     1162.65     1101.73     91.90 o 
   9   1  10       85.87       79.71      5.09 o 
  10   1  10       66.22       59.90     26.11 o 
  11   1  10        1.24        2.94      3.35 o 
 -11   2  10       89.21       79.09      8.02 o 
 -10   2  10      170.88      192.55     14.69 o 
  -9   2  10      151.71      144.66      9.76 o 
  -8   2  10       20.53       20.87      9.60 o 
  -7   2  10      161.13      163.56      8.77 o 
  -6   2  10      180.31      169.99      9.21 o 
  -5   2  10      221.84      231.81     10.14 o 
  -4   2  10      274.57      255.27      8.14 o 
  -3   2  10        4.33        7.22      2.28 o 
  -2   2  10       19.51       16.64      4.72 o 
  -1   2  10      172.12      165.78      6.23 o 
   0   2  10      346.05      356.70      8.65 o 
   1   2  10      373.37      384.37      8.41 o 
   2   2  10      462.18      492.82     11.73 o 
   3   2  10      184.33      188.81      7.02 o 
   4   2  10      166.99      156.59      9.42 o 
   5   2  10      137.29      123.47      7.26 o 
   6   2  10       10.44       11.19      4.43 o 
   7   2  10        3.68        3.41      1.65 o 
   8   2  10      429.60      396.67     16.71 o 
   9   2  10      183.10      204.83     13.52 o 
  10   2  10      247.53      249.76     18.10 o 
  11   2  10      119.74      130.49      8.82 o 
  12   2  10       18.31       19.43     17.82 o 
 -10   3  10        9.15        4.06      3.35 o 
  -9   3  10       27.28       26.66     10.82 o 
  -8   3  10       57.28       48.90      4.45 o 
  -7   3  10       37.88       40.27      4.31 o 
  -6   3  10     1475.95     1467.50     46.55 o 
  -5   3  10      366.54      377.68     16.54 o 
  -4   3  10       31.41       31.21      2.99 o 
  -3   3  10      414.88      416.79     13.61 o 
  -2   3  10      167.08      159.10      6.17 o 
  -1   3  10      905.36     1027.37     15.51 o 
   0   3  10       55.91       47.07      2.31 o 
   1   3  10       42.34       45.34      1.75 o 
   2   3  10      388.69      392.99      7.81 o 
   3   3  10      305.20      326.50      7.74 o 
   4   3  10       25.79       23.38      7.98 o 
   5   3  10      151.95      156.17     12.90 o 
   6   3  10      333.50      331.11     17.57 o 
   7   3  10      311.07      305.60     19.09 o 
   8   3  10       12.12       14.88      5.02 o 
   9   3  10      572.95      599.37     31.58 o 
  10   3  10      262.23      278.83     21.06 o 
  11   3  10        6.68        5.06      6.95 o 
  12   3  10       38.30       54.60     44.37 o 
 -10   4  10        4.75        2.46      4.19 o 
  -9   4  10       56.62       61.64     25.36 o 
  -8   4  10      177.18      187.13      8.43 o 
  -7   4  10       36.62       37.25      5.15 o 
  -6   4  10       57.88       56.35      5.09 o 
  -5   4  10       18.25       21.00      3.31 o 
  -4   4  10      461.45      470.88     17.26 o 
  -3   4  10      545.81      548.63     10.68 o 
  -2   4  10      889.79      989.03     28.90 o 
  -1   4  10      236.87      240.61      8.01 o 
   0   4  10       12.78       15.33      1.71 o 
   1   4  10     1148.36     1296.04     23.35 o 
   2   4  10       27.57       27.64      1.72 o 
   3   4  10     1491.45     1515.75     37.45 o 
   4   4  10        0.65        3.04      1.40 o 
   5   4  10        0.02        0.39      2.69 o 
   6   4  10       46.11       44.21      5.25 o 
   7   4  10      243.48      244.03     16.84 o 
   8   4  10      362.41      358.22     22.18 o 
   9   4  10       83.77       88.25      9.94 o 
  10   4  10      297.19      305.17     15.96 o 
  11   4  10       15.64       22.48     16.76 o 
  12   4  10       59.27       35.09     42.54 o 
 -10   5  10        4.96        6.76      5.49 o 
  -9   5  10        9.50        8.13      5.15 o 
  -8   5  10      199.75      192.52     11.18 o 
  -7   5  10       31.70       29.09      4.05 o 
  -6   5  10       36.92       38.26      3.98 o 
  -5   5  10      266.17      271.72     14.36 o 
  -4   5  10      569.58      564.68     41.21 o 
  -3   5  10       87.05       87.30      5.59 o 
  -2   5  10      992.11     1003.42     46.15 o 
  -1   5  10      499.66      523.97     16.01 o 
   0   5  10      802.84      862.76     15.01 o 
   1   5  10      150.70      153.02      5.46 o 
   2   5  10      158.29      157.77      5.69 o 
   3   5  10        1.99        1.55      0.66 o 
   4   5  10        3.09        2.54      0.62 o 
   5   5  10        8.84        9.17      4.96 o 
   6   5  10       66.32       59.75      5.75 o 
   7   5  10        0.55        2.77      2.41 o 
   8   5  10        3.65        4.21      3.31 o 
   9   5  10       27.77       22.48     13.61 o 
  10   5  10        9.60       11.92      9.39 o 
  11   5  10        8.04        8.71     11.73 o 
  12   5  10        1.54        3.77      6.23 o 
  -9   6  10        1.38        1.85      2.62 o 
  -8   6  10       27.23       26.32      7.00 o 
  -7   6  10       54.90       56.89     14.30 o 
  -6   6  10      203.14      199.01     13.27 o 
  -5   6  10       13.38       11.48      4.49 o 
  -4   6  10      504.62      546.10     32.09 o 
  -3   6  10       23.74       22.83      6.88 o 
  -2   6  10       35.87       39.30     12.10 o 
  -1   6  10        6.79        5.48      2.72 o 
   0   6  10       66.80       74.01      6.72 o 
   1   6  10        9.14       10.25      3.06 o 
   2   6  10       53.02       53.35      2.00 o 
   3   6  10        0.00        0.93      0.73 o 
   4   6  10      106.61      104.30      4.64 o 
   5   6  10      176.96      183.23      7.25 o 
   6   6  10       52.36       52.60      5.79 o 
   7   6  10       35.22       37.17      5.32 o 
   8   6  10      215.39      212.24     13.07 o 
   9   6  10        0.04        0.38      2.39 o 
  10   6  10      121.10      128.60     13.74 o 
  11   6  10        9.72        5.99      5.64 o 
  -8   7  10        3.22        1.96      3.54 o 
  -7   7  10       57.37       66.48     14.48 o 
  -6   7  10      163.87      153.32     14.99 o 
  -5   7  10      180.47      182.71     13.46 o 
  -4   7  10        3.98        7.84      3.32 o 
  -3   7  10      859.60      872.35     36.65 o 
  -2   7  10      216.18      202.46     13.57 o 
  -1   7  10      653.31      676.88     29.52 o 
   0   7  10      262.46      249.86     14.66 o 
   1   7  10      279.58      268.07      9.45 o 
   2   7  10       42.04       42.92      2.92 o 
   3   7  10      249.42      240.38     14.56 o 
   4   7  10      219.87      227.02     11.10 o 
   5   7  10        8.12        5.33      2.81 o 
   6   7  10       49.85       45.65      4.53 o 
   7   7  10      438.06      490.95     19.31 o 
   8   7  10        5.40        5.38      3.15 o 
   9   7  10       53.27       40.53     26.71 o 
  10   7  10       30.39       38.56     27.49 o 
  11   7  10       15.50       13.13     10.25 o 
  -8   8  10        8.37       11.73     10.02 o 
  -7   8  10       90.95       89.13     11.82 o 
  -6   8  10        1.50        2.00      3.58 o 
  -5   8  10       66.62       65.99     16.90 o 
  -4   8  10      116.30      128.67     29.55 o 
  -3   8  10      150.38      150.75     14.39 o 
  -2   8  10      387.32      356.68     42.59 o 
  -1   8  10        4.05        2.18      3.82 o 
   0   8  10      361.63      360.21     19.64 o 
   1   8  10       61.64       65.31      6.94 o 
   2   8  10       11.45        9.40      3.44 o 
   3   8  10      471.18      413.71     42.36 o 
   4   8  10        0.24        0.47      1.99 o 
   5   8  10        2.48        3.72      1.98 o 
   6   8  10       23.15       14.29      7.41 o 
   7   8  10        0.15        1.78      4.52 o 
   8   8  10        5.35        7.06      4.22 o 
   9   8  10       14.43       12.03     12.99 o 
  10   8  10      156.37      174.37     24.82 o 
  -7   9  10        8.20        9.18      4.38 o 
  -6   9  10       41.13       45.40     15.90 o 
  -5   9  10      170.38      170.88     15.35 o 
  -4   9  10        5.55       11.51      5.82 o 
  -3   9  10        2.28        3.39      3.84 o 
  -2   9  10      160.73      146.02     33.76 o 
  -1   9  10      127.18      118.09     11.54 o 
   0   9  10       63.13       62.48      7.13 o 
   1   9  10       51.93       50.10      6.70 o 
   2   9  10        1.00        4.37      3.47 o 
   3   9  10       67.35       69.54      4.47 o 
   4   9  10        7.52        4.09      2.16 o 
   5   9  10       15.32       17.31      8.53 o 
   6   9  10       93.96       83.72      5.89 o 
   7   9  10        3.53        4.31      2.73 o 
   8   9  10       31.97       33.95     18.50 o 
   9   9  10        4.19        2.20      4.19 o 
  -6  10  10      286.32      274.76     18.06 o 
  -5  10  10        7.06        3.04      3.36 o 
  -4  10  10       71.04      104.75     32.17 o 
  -3  10  10        1.76        4.74      3.14 o 
  -2  10  10       24.38       28.01     10.44 o 
  -1  10  10        1.05        0.21      3.49 o 
   0  10  10       17.73       16.00      7.48 o 
   1  10  10        2.60        3.19      2.37 o 
   2  10  10        3.23        5.49      2.58 o 
   3  10  10      115.50      108.49      7.10 o 
   4  10  10      205.30      181.02      9.82 o 
   5  10  10        0.76        3.58      4.64 o 
   6  10  10      363.05      372.19     19.99 o 
   7  10  10       74.45       70.12      9.60 o 
   8  10  10       28.27       19.01     14.38 o 
  -4  11  10        0.03        1.27      3.54 o 
  -3  11  10       31.54       31.79     15.14 o 
  -2  11  10        9.73       13.72      5.78 o 
  -1  11  10       13.92       16.58      7.12 o 
   0  11  10       10.34        9.15      4.87 o 
   1  11  10       40.06       45.23     14.66 o 
   2  11  10       44.30       36.66      6.22 o 
   3  11  10       21.88       16.59     12.35 o 
   4  11  10      354.29      337.25     36.52 o 
   5  11  10       48.10       54.39     12.31 o 
   6  11  10       12.37        6.23      7.68 o 
  -2  12  10        3.80        1.92      5.17 o 
  -1  12  10       37.97       27.22     12.79 o 
   0  12  10        1.11        1.20      2.78 o 
   1  12  10       12.05       11.96      7.23 o 
   2  12  10      166.46      153.89     17.56 o 
   3  12  10       58.27       35.12     30.58 o 
   4  12  10      201.67      210.31     27.06 o 
   5  12  10        6.38        6.88     10.93 o 
  -4 -10  11       63.56       59.34     29.42 o 
  -3 -10  11       49.06       43.95     16.00 o 
  -2 -10  11        0.24        1.73      3.62 o 
  -1 -10  11       27.89       24.46      9.53 o 
   0 -10  11      392.96      430.16     18.27 o 
   1 -10  11      110.47      136.61      9.09 o 
   2 -10  11        0.94        0.56      3.07 o 
   3 -10  11        2.37        3.99      5.22 o 
   4 -10  11        6.94        9.34      5.15 o 
  -6  -9  11      153.87      164.45     16.81 o 
  -5  -9  11       22.11       22.94     11.40 o 
  -4  -9  11       68.37       68.78     11.50 o 
  -3  -9  11        2.96        7.37      5.40 o 
  -2  -9  11      204.52      211.21     14.59 o 
  -1  -9  11        0.19        2.55      2.75 o 
   0  -9  11       12.76       14.72      4.69 o 
   1  -9  11        3.75        1.80      2.33 o 
   2  -9  11      115.15       97.93      6.84 o 
   3  -9  11        9.01        8.65      4.85 o 
   4  -9  11        2.46        2.35      2.81 o 
   5  -9  11       67.47       70.18      8.24 o 
   6  -9  11       27.11       28.33     15.97 o 
  -7  -8  11       26.61       27.61     17.98 o 
  -6  -8  11        0.24       -1.38      6.70 o 
  -5  -8  11      125.88      138.33     10.72 o 
  -4  -8  11       50.87       47.74     17.57 o 
  -3  -8  11        5.62        4.02      2.75 o 
  -2  -8  11      461.51      474.40     19.68 o 
  -1  -8  11       99.08       88.18      9.36 o 
   0  -8  11       15.10       15.40      4.90 o 
   1  -8  11       12.19       15.16      5.90 o 
   2  -8  11      138.73      143.88      9.90 o 
   3  -8  11      162.13      176.28      9.69 o 
   4  -8  11        4.13        4.40      3.31 o 
   5  -8  11       95.06       94.77      8.13 o 
   6  -8  11       13.10       15.60      7.17 o 
   7  -8  11       84.23       89.87      7.79 o 
  -8  -7  11       57.76       47.54     23.73 o 
  -7  -7  11      112.84      119.42     10.59 o 
  -6  -7  11        8.91        8.97      5.50 o 
  -5  -7  11      143.42      176.33     18.64 o 
  -4  -7  11      149.81      132.87     11.16 o 
  -3  -7  11      221.21      220.10      9.87 o 
  -2  -7  11       84.46       70.80      6.21 o 
  -1  -7  11      449.85      441.40     19.18 o 
   0  -7  11       76.83       74.53      8.76 o 
   1  -7  11       19.47       20.13      6.30 o 
   2  -7  11       77.99       70.21     16.12 o 
   3  -7  11       88.16       85.30      6.28 o 
   4  -7  11      305.32      322.30     16.54 o 
   5  -7  11       35.39       34.54     11.01 o 
   6  -7  11       32.10       25.81     12.87 o 
   7  -7  11        9.90        8.64      4.05 o 
   8  -7  11       15.22       11.13      4.68 o 
  -9  -6  11       41.66       32.40     19.85 o 
  -8  -6  11        4.63        4.14      3.38 o 
  -7  -6  11       49.27       49.34     19.54 o 
  -6  -6  11        1.78       -2.69      9.67 o 
  -5  -6  11       12.14       14.03      6.30 o 
  -4  -6  11       76.24       73.82      5.47 o 
  -3  -6  11     1678.84     1691.54     48.52 o 
  -2  -6  11     1409.68     1336.17     49.89 o 
  -1  -6  11      216.16      205.92     11.85 o 
   0  -6  11       58.25       54.94      5.71 o 
   1  -6  11       28.52       32.49      9.00 o 
   2  -6  11     1197.49     1243.56     41.02 o 
   3  -6  11     1070.52     1104.39     29.11 o 
   4  -6  11        0.19       -0.67      4.03 o 
   5  -6  11       26.48       28.73      8.58 o 
   6  -6  11       46.65       41.76     11.40 o 
   7  -6  11      136.99      148.22     12.17 o 
   8  -6  11      114.11      118.50      9.92 o 
   9  -6  11       60.95       68.19      9.76 o 
  -9  -5  11       25.02       17.29     10.55 o 
  -8  -5  11       20.24       19.98     13.12 o 
  -7  -5  11        0.33        2.97      5.38 o 
  -6  -5  11      164.50      156.95     11.35 o 
  -5  -5  11       82.29       81.37     19.13 o 
  -4  -5  11      191.59      182.48      8.15 o 
  -3  -5  11       48.12       38.87      5.16 o 
  -2  -5  11       18.99       20.84      6.85 o 
  -1  -5  11      998.09     1025.59     26.88 o 
   0  -5  11      886.46      902.96     22.90 o 
   1  -5  11      628.36      653.83     17.62 o 
   2  -5  11      112.34      102.16      8.14 o 
   3  -5  11     1544.08     1655.65     55.07 o 
   4  -5  11       22.66       20.64      7.72 o 
   5  -5  11       89.96       85.69      9.09 o 
   6  -5  11      877.79      888.21     35.14 o 
   7  -5  11       96.79       76.26      8.87 o 
   8  -5  11      169.72      182.64      9.77 o 
   9  -5  11       19.51        7.58      5.10 o 
  10  -5  11        7.74        2.39      3.40 o 
 -10  -4  11        0.08        2.51      4.03 o 
  -9  -4  11      126.13      136.14     10.91 o 
  -8  -4  11        0.01        1.55      2.86 o 
  -7  -4  11       25.39       22.49     10.82 o 
  -6  -4  11      540.04      536.94     29.60 o 
  -5  -4  11       20.36       22.87      2.89 o 
  -4  -4  11       10.38        9.21      3.07 o 
  -3  -4  11       29.70       27.37      3.35 o 
  -2  -4  11      111.22      104.61      6.84 o 
  -1  -4  11     1033.04     1107.88     37.15 o 
   0  -4  11      164.50      141.00      8.25 o 
   1  -4  11       57.42       53.11      3.94 o 
   2  -4  11      286.15      302.09     13.59 o 
   3  -4  11      565.90      532.48     18.62 o 
   4  -4  11      933.49      954.51     28.64 o 
   5  -4  11     1430.45     1394.32     44.45 o 
   6  -4  11       88.82       79.52      8.22 o 
   7  -4  11      140.70      136.24     12.80 o 
   8  -4  11      236.72      231.98     10.46 o 
   9  -4  11      205.49      194.27     11.19 o 
  10  -4  11       68.67       80.82      8.41 o 
 -10  -3  11      287.08      298.42     26.07 o 
  -9  -3  11       28.81       22.87     14.17 o 
  -8  -3  11       12.58       11.32      9.17 o 
  -7  -3  11        4.25        3.91      2.99 o 
  -6  -3  11       73.26       70.69      7.27 o 
  -5  -3  11      341.27      313.36     15.73 o 
  -4  -3  11      109.71       99.43      3.55 o 
  -3  -3  11       31.64       30.11      2.88 o 
  -2  -3  11      992.07     1002.40     32.03 o 
  -1  -3  11       44.43       46.28      5.94 o 
   0  -3  11      661.89      687.61     17.83 o 
   1  -3  11      254.57      262.61     11.15 o 
   2  -3  11      521.81      549.62     21.62 o 
   3  -3  11     1230.79     1238.61     30.21 o 
   4  -3  11      108.81       94.36      7.62 o 
   5  -3  11       74.69       73.26      5.98 o 
   6  -3  11      346.56      339.19     16.90 o 
   7  -3  11        3.05        7.59      2.89 o 
   8  -3  11       65.10       69.98      7.72 o 
   9  -3  11       91.01      101.06      7.71 o 
  10  -3  11       84.77       98.70     16.39 o 
  11  -3  11        0.76        1.23      2.22 o 
 -10  -2  11      266.74      249.90     15.83 o 
  -9  -2  11       10.02        9.81      6.48 o 
  -8  -2  11       12.84       10.48      6.30 o 
  -7  -2  11        2.67        6.10      3.62 o 
  -6  -2  11       21.54       14.89      2.20 o 
  -5  -2  11       69.12       68.47      3.50 o 
  -4  -2  11      457.54      469.51     13.82 o 
  -3  -2  11        1.05        1.84      0.88 o 
  -2  -2  11      382.95      370.11     14.40 o 
  -1  -2  11      480.20      472.30     15.00 o 
   0  -2  11       66.49       64.59      7.02 o 
   1  -2  11     2172.38     2321.41     51.72 o 
   2  -2  11        3.49        2.56      2.32 o 
   3  -2  11      134.67      159.02      8.19 o 
   4  -2  11       20.34       10.31      7.01 o 
   5  -2  11      318.09      309.37     13.92 o 
   6  -2  11        2.27        1.48      2.84 o 
   7  -2  11      511.80      491.66     21.21 o 
   8  -2  11      249.68      253.66     13.58 o 
   9  -2  11        4.00        5.15      4.65 o 
  10  -2  11       39.15       39.72      5.98 o 
  11  -2  11        5.17        3.25      3.14 o 
 -11  -1  11        0.92       -2.18      6.44 o 
 -10  -1  11       11.57        7.79      4.73 o 
  -9  -1  11       23.43       31.68     12.52 o 
  -8  -1  11       18.65       11.58      4.84 o 
  -7  -1  11      261.71      218.62     10.69 o 
  -6  -1  11      366.90      338.12     14.72 o 
  -5  -1  11      174.46      175.12      7.21 o 
  -4  -1  11       93.28       83.67      3.77 o 
  -3  -1  11      241.51      213.30      8.46 o 
  -2  -1  11      243.58      240.49     10.54 o 
  -1  -1  11     1576.19     1579.48     28.44 o 
   0  -1  11      313.85      271.69     11.30 o 
   1  -1  11      564.25      610.31     15.78 o 
   2  -1  11      213.59      245.59      8.84 o 
   3  -1  11       28.57       29.85      2.62 o 
   4  -1  11      182.19      184.56      7.73 o 
   5  -1  11        8.23        7.41      2.49 o 
   6  -1  11        0.83        1.37      2.45 o 
   7  -1  11      493.67      516.16     24.96 o 
   8  -1  11       12.27       12.66      6.41 o 
   9  -1  11        5.87        5.64      3.53 o 
  10  -1  11       89.02       90.03     11.41 o 
  11  -1  11        0.43        1.49      2.51 o 
  12  -1  11        8.58        6.01      7.97 o 
 -11   0  11        7.84        6.64      3.87 o 
 -10   0  11       56.66       44.57     25.00 o 
  -9   0  11       89.27      112.06      9.57 o 
  -8   0  11      105.80       92.36      7.80 o 
  -7   0  11      282.28      309.56     14.38 o 
  -6   0  11      372.40      352.99     17.36 o 
  -5   0  11      137.27      135.22      7.27 o 
  -4   0  11      248.32      264.56     11.83 o 
  -3   0  11       44.32       45.94      6.19 o 
  -2   0  11      232.05      262.81      9.34 o 
  -1   0  11     1568.27     1694.30     28.87 o 
   0   0  11     2798.21     2892.95     47.33 o 
   1   0  11     1239.58     1329.33     20.34 o 
   2   0  11     2219.84     2495.52     36.59 o 
   3   0  11      275.59      324.17      8.60 o 
   4   0  11      137.33      141.51      6.03 o 
   5   0  11       57.67       58.29      3.35 o 
   6   0  11      122.14      106.24      3.52 o 
   7   0  11      597.85      594.26     23.46 o 
   8   0  11      295.31      302.31     14.07 o 
   9   0  11       37.43       36.27      4.07 o 
  10   0  11        1.37        1.82      4.02 o 
  11   0  11        1.72        2.42      3.95 o 
  12   0  11       63.45       40.92      7.76 o 
 -11   1  11       65.75       74.92     13.25 o 
 -10   1  11       21.56       27.23     13.40 o 
  -9   1  11       99.93       93.86     12.51 o 
  -8   1  11       98.50       96.22      5.37 o 
  -7   1  11       21.54       25.65      9.12 o 
  -6   1  11       36.54       32.84      4.13 o 
  -5   1  11        0.01        1.04      2.03 o 
  -4   1  11       58.35       58.90      3.50 o 
  -3   1  11      386.98      388.15     15.10 o 
  -2   1  11      120.31      123.89      5.34 o 
  -1   1  11       36.84       36.37      2.25 o 
   0   1  11      392.66      424.72      8.58 o 
   1   1  11       84.08       93.13      4.26 o 
   2   1  11     1694.43     1883.67     26.11 o 
   3   1  11      102.61       97.56      5.13 o 
   4   1  11      533.80      536.31      7.02 o 
   5   1  11       67.11       69.33      3.80 o 
   6   1  11        0.13        1.43      0.87 o 
   7   1  11      175.25      154.18      7.13 o 
   8   1  11        0.08        0.68      1.45 o 
   9   1  11        8.75       10.34      6.68 o 
  10   1  11       20.59       18.29      8.83 o 
  11   1  11        0.59        0.83      4.15 o 
  12   1  11        6.02        1.10      7.05 o 
 -10   2  11       19.99       17.74     11.04 o 
  -9   2  11       19.77       17.04      7.38 o 
  -8   2  11       21.68       21.52      8.61 o 
  -7   2  11       57.39       53.24      6.50 o 
  -6   2  11      320.36      306.79     14.67 o 
  -5   2  11      345.19      352.27     15.41 o 
  -4   2  11        2.80        5.05      2.01 o 
  -3   2  11       35.12       31.22      2.68 o 
  -2   2  11      192.34      201.18      9.04 o 
  -1   2  11      155.93      161.29      4.59 o 
   0   2  11     1097.26     1187.35     21.67 o 
   1   2  11       34.29       46.81      2.54 o 
   2   2  11     1685.77     1756.58     35.34 o 
   3   2  11      348.35      359.24      8.89 o 
   4   2  11        8.37        7.23      3.72 o 
   5   2  11      490.25      457.65     21.84 o 
   6   2  11       39.97       34.42      4.96 o 
   7   2  11      251.67      277.56     17.95 o 
   8   2  11      101.07       97.20      7.08 o 
   9   2  11      297.72      317.97     23.32 o 
  10   2  11      176.20      182.29     12.13 o 
  11   2  11      183.90      155.52     13.65 o 
  12   2  11       26.17       27.44     24.35 o 
 -10   3  11       19.11       10.00      9.97 o 
  -9   3  11        0.06       -0.12      2.46 o 
  -8   3  11      110.31      100.45      5.41 o 
  -7   3  11       82.94       75.96      4.93 o 
  -6   3  11       43.45       42.19      5.45 o 
  -5   3  11       41.64       36.30      4.61 o 
  -4   3  11       78.39       82.09      4.01 o 
  -3   3  11        4.83        3.96      1.29 o 
  -2   3  11      180.33      193.58      7.57 o 
  -1   3  11      590.87      620.50     11.49 o 
   0   3  11        4.79        4.35      1.17 o 
   1   3  11       49.12       53.12      3.33 o 
   2   3  11      624.04      616.57     14.58 o 
   3   3  11      103.20      101.25      6.64 o 
   4   3  11      613.79      666.01     18.52 o 
   5   3  11        1.15        4.03      2.46 o 
   6   3  11       61.43       67.20      5.80 o 
   7   3  11        1.52        1.38      3.39 o 
   8   3  11     1941.16     2049.70     45.44 o 
   9   3  11      665.40      687.60     24.14 o 
  10   3  11        3.40        5.38      3.62 o 
  11   3  11        1.03        5.71      3.32 o 
 -10   4  11       12.79       20.13     19.74 o 
  -9   4  11        1.86        1.07      1.91 o 
  -8   4  11      566.46      566.39     33.11 o 
  -7   4  11        0.36        1.25      1.63 o 
  -6   4  11      143.68      130.98      5.52 o 
  -5   4  11       89.16       86.74      4.69 o 
  -4   4  11      169.57      168.02      6.95 o 
  -3   4  11      133.00      133.32      6.24 o 
  -2   4  11      244.28      250.25      9.08 o 
  -1   4  11      119.25      130.80      5.94 o 
   0   4  11        0.29        1.50      0.58 o 
   1   4  11      274.72      293.89      6.90 o 
   2   4  11      223.97      254.97      7.52 o 
   3   4  11       76.42       80.77      3.79 o 
   4   4  11        0.20        1.17      1.15 o 
   5   4  11       43.90       51.18     16.87 o 
   6   4  11        3.41        6.36      2.66 o 
   7   4  11      963.78     1037.38     71.95 o 
   8   4  11        5.31        9.28      4.22 o 
   9   4  11       26.81       29.34     12.14 o 
  10   4  11      244.30      247.00     23.76 o 
  11   4  11        0.37       -0.52      5.64 o 
  12   4  11        0.02        2.13      5.95 o 
  -9   5  11        0.79        0.22      2.48 o 
  -8   5  11       62.91       66.35     36.01 o 
  -7   5  11        3.58        3.04      3.36 o 
  -6   5  11      826.46      839.03     40.53 o 
  -5   5  11       79.32       67.83      5.76 o 
  -4   5  11       24.83       25.10      3.22 o 
  -3   5  11      295.22      310.20     13.15 o 
  -2   5  11      120.49      129.49      9.72 o 
  -1   5  11      101.08      109.28      8.25 o 
   0   5  11      112.75      117.83      4.77 o 
   1   5  11      113.50      110.47      4.80 o 
   2   5  11       97.00       95.59      4.11 o 
   3   5  11       28.24       26.98      1.63 o 
   4   5  11      631.76      701.98     32.24 o 
   5   5  11      425.25      448.94     15.36 o 
   6   5  11      370.03      355.60     22.18 o 
   7   5  11      230.02      216.19     13.63 o 
   8   5  11        0.58        2.26      2.28 o 
   9   5  11      177.08      166.50     13.89 o 
  10   5  11       45.36       46.17     34.32 o 
  11   5  11       92.49      105.71     38.72 o 
  -9   6  11       24.78       20.86     11.81 o 
  -8   6  11        0.06        2.20      1.95 o 
  -7   6  11       41.57       36.57     20.89 o 
  -6   6  11        3.16        2.15      3.45 o 
  -5   6  11      238.65      236.50     15.15 o 
  -4   6  11      489.14      481.00     25.60 o 
  -3   6  11      194.43      180.22     12.73 o 
  -2   6  11        0.37        0.75      2.99 o 
  -1   6  11       21.12       27.26      8.81 o 
   0   6  11       59.53       53.88      5.88 o 
   1   6  11      374.82      364.51     12.51 o 
   2   6  11       18.98       17.55      2.07 o 
   3   6  11      128.52      116.34      5.18 o 
   4   6  11      375.93      390.88     10.06 o 
   5   6  11      300.13      292.35     17.98 o 
   6   6  11      585.36      619.66     40.29 o 
   7   6  11      128.52      133.87      7.53 o 
   8   6  11        1.19        1.86      2.20 o 
   9   6  11       83.82       92.65      7.25 o 
  10   6  11       29.84       19.64     14.61 o 
  11   6  11       10.17        6.09     13.20 o 
  -8   7  11        7.37        7.10      7.37 o 
  -7   7  11       14.22       16.98      9.18 o 
  -6   7  11      271.31      270.07     15.63 o 
  -5   7  11        0.92        1.86      3.39 o 
  -4   7  11      191.83      205.09     13.08 o 
  -3   7  11      284.03      272.43     16.88 o 
  -2   7  11        2.21        2.86      2.59 o 
  -1   7  11      618.08      623.95     27.48 o 
   0   7  11      662.72      638.86     28.01 o 
   1   7  11        0.51        0.50      0.35 o 
   2   7  11      151.06      145.13      7.22 o 
   3   7  11        0.30        2.23      1.10 o 
   4   7  11       81.56       76.50      3.69 o 
   5   7  11      145.84      162.65      9.84 o 
   6   7  11        4.48        4.65      3.25 o 
   7   7  11       60.87       61.31      5.49 o 
   8   7  11       68.54       67.88      7.34 o 
   9   7  11       15.33       16.04     11.24 o 
  10   7  11      158.31      176.95     18.92 o 
  11   7  11        0.01        0.49      5.76 o 
  -7   8  11        0.00        1.66      3.51 o 
  -6   8  11        3.61        6.14      5.18 o 
  -5   8  11       70.96       82.28     30.26 o 
  -4   8  11       18.96       27.13     12.52 o 
  -3   8  11      289.35      272.17     13.63 o 
  -2   8  11       42.74       46.69     15.59 o 
  -1   8  11        0.26        1.47      2.81 o 
   0   8  11       50.04       46.33     15.55 o 
   1   8  11       15.18       19.32      7.59 o 
   2   8  11       36.44       35.80      3.60 o 
   3   8  11      303.27      303.42     14.05 o 
   4   8  11       48.10       49.78      3.71 o 
   5   8  11      518.98      515.74     25.64 o 
   6   8  11       74.20       74.64      5.78 o 
   7   8  11      122.85      121.77      7.15 o 
   8   8  11       33.15       32.46      5.18 o 
   9   8  11       26.00       18.92     11.43 o 
  10   8  11        2.05        4.66      8.45 o 
  -7   9  11      204.37      264.75     13.62 o 
  -6   9  11      189.01      211.62     20.30 o 
  -5   9  11      137.91      140.76     11.49 o 
  -4   9  11        0.21        6.38      3.34 o 
  -3   9  11       67.64       53.62     17.91 o 
  -2   9  11       82.94       74.64     15.10 o 
  -1   9  11       83.19       96.19     20.87 o 
   0   9  11      287.13      273.34     15.46 o 
   1   9  11        0.39        1.33      2.40 o 
   2   9  11       93.38       86.23      8.36 o 
   3   9  11      102.72       96.75      8.36 o 
   4   9  11       18.48       12.21      5.67 o 
   5   9  11       27.30       23.39      8.56 o 
   6   9  11       43.81       50.13      7.33 o 
   7   9  11       53.29       37.61      5.60 o 
   8   9  11       13.64       11.92     13.04 o 
   9   9  11       48.06       33.83     31.02 o 
  -5  10  11       11.61        6.55      5.49 o 
  -4  10  11        4.59        5.11      4.12 o 
  -3  10  11       25.35       24.75     10.94 o 
  -2  10  11       54.39       62.34     25.23 o 
  -1  10  11       50.41       45.47     17.56 o 
   0  10  11       60.55       48.08     16.97 o 
   1  10  11      171.71      161.31      9.73 o 
   2  10  11       35.51       31.34     15.66 o 
   3  10  11      102.12      119.62      9.41 o 
   4  10  11        3.88        5.46      5.34 o 
   5  10  11       18.02       16.04     13.02 o 
   6  10  11      548.72      593.52     46.92 o 
   7  10  11       19.07       15.35      9.35 o 
   8  10  11      150.68      187.48     24.18 o 
  -4  11  11      174.23      202.73     16.10 o 
  -3  11  11      103.87      119.20     15.51 o 
  -2  11  11       82.33       65.77     29.04 o 
  -1  11  11        0.65        3.04      3.34 o 
   0  11  11       33.35       34.06     18.13 o 
   1  11  11       42.21       39.90      6.84 o 
   2  11  11       33.16       32.57     12.52 o 
   3  11  11        6.89        5.10      3.23 o 
   4  11  11       39.68       21.77     13.63 o 
   5  11  11       41.08       34.02     29.03 o 
  -1  12  11        0.06        1.52      2.65 o 
   0  12  11       18.97       13.18      6.79 o 
   1  12  11        0.26       -1.46      3.83 o 
   2  12  11       30.65       35.61     18.94 o 
   3  12  11      457.71      466.18     25.14 o 
   4  12  11       66.99       61.85      8.85 o 
   5  12  11       21.07        9.01     13.84 o 
  -3 -10  12        0.13        2.80      2.45 o 
  -2 -10  12      154.28      196.98     19.40 o 
  -1 -10  12        1.50        1.48      1.80 o 
   0 -10  12       86.07       72.31      8.88 o 
   1 -10  12        7.30        8.28      3.77 o 
   2 -10  12       62.51       77.31     11.12 o 
   3 -10  12      107.39      124.16      8.56 o 
  -6  -9  12      135.26      155.78     37.79 o 
  -5  -9  12       51.73       44.68     22.40 o 
  -4  -9  12       12.52       11.87      7.33 o 
  -3  -9  12       71.63       72.38     28.08 o 
  -2  -9  12      164.21      141.84      8.80 o 
  -1  -9  12        1.71        2.63      3.52 o 
   0  -9  12      215.09      229.78     13.16 o 
   1  -9  12      109.61      119.93      8.36 o 
   2  -9  12      108.80      123.73      7.56 o 
   3  -9  12       56.62       51.07     21.04 o 
   4  -9  12        0.51        1.84      1.93 o 
   5  -9  12        1.80        1.23      3.58 o 
  -7  -8  12        6.77        9.52      5.45 o 
  -6  -8  12        7.30        4.07      3.68 o 
  -5  -8  12       96.88       91.88      8.90 o 
  -4  -8  12      260.00      275.73     20.20 o 
  -3  -8  12        0.18        1.98      2.23 o 
  -2  -8  12        6.17        5.73      2.95 o 
  -1  -8  12       32.15       25.43      9.45 o 
   0  -8  12      264.73      283.11     16.14 o 
   1  -8  12        8.25        7.84      3.08 o 
   2  -8  12      287.01      295.39     16.49 o 
   3  -8  12      221.54      249.04     14.44 o 
   4  -8  12       75.63       62.44     20.99 o 
   5  -8  12       25.44       17.00      7.40 o 
   6  -8  12       33.05       32.37     13.34 o 
   7  -8  12        1.07        2.55      2.78 o 
  -8  -7  12       75.46       91.43     15.91 o 
  -7  -7  12       29.79       30.31     18.88 o 
  -6  -7  12       19.91       17.06      9.70 o 
  -5  -7  12        0.23        1.37      3.18 o 
  -4  -7  12       47.68       47.68     16.97 o 
  -3  -7  12        0.01        0.55      2.83 o 
  -2  -7  12      387.04      364.76     12.92 o 
  -1  -7  12      459.53      448.81     19.21 o 
   0  -7  12      296.86      312.15     15.93 o 
   1  -7  12       34.03       36.16     12.03 o 
   2  -7  12       94.15      100.65      8.14 o 
   3  -7  12       95.85       79.55      7.98 o 
   4  -7  12      117.83      114.10      9.51 o 
   5  -7  12      155.34      144.44     10.34 o 
   6  -7  12        5.43        8.90      3.65 o 
   7  -7  12        1.18        2.37      2.52 o 
   8  -7  12        0.05        2.84      3.22 o 
  -9  -6  12        1.85        2.94      2.10 o 
  -8  -6  12        4.34        7.34      4.14 o 
  -7  -6  12       49.42       47.51     19.01 o 
  -6  -6  12      163.67      155.65     10.60 o 
  -5  -6  12      102.26      101.88     28.45 o 
  -4  -6  12        7.72       11.18      4.90 o 
  -3  -6  12      256.18      285.20     14.65 o 
  -2  -6  12        0.03        1.56      1.91 o 
  -1  -6  12      154.86      160.35      9.68 o 
   0  -6  12     1869.01     1932.03     42.88 o 
   1  -6  12       96.61       96.97      8.05 o 
   2  -6  12       67.04       65.76      6.68 o 
   3  -6  12      110.74      101.93      9.81 o 
   4  -6  12      199.75      195.71     10.68 o 
   5  -6  12        0.02        0.10      2.59 o 
   6  -6  12       12.55       15.13      5.07 o 
   7  -6  12        2.38       -0.22      4.27 o 
   8  -6  12       29.27       48.44     20.96 o 
   9  -6  12       65.66       59.35     22.65 o 
  -9  -5  12        3.99        2.60      3.22 o 
  -8  -5  12       23.91       16.56     11.04 o 
  -7  -5  12       13.24       14.03      7.32 o 
  -6  -5  12      246.14      265.20     16.77 o 
  -5  -5  12       93.33       96.41     13.83 o 
  -4  -5  12       70.12       65.77      4.80 o 
  -3  -5  12      464.35      383.55     38.07 o 
  -2  -5  12      538.76      525.29     23.10 o 
  -1  -5  12      317.11      300.35     15.62 o 
   0  -5  12      104.24       91.24      5.74 o 
   1  -5  12       48.09       45.90      6.98 o 
   2  -5  12      462.80      476.68     25.79 o 
   3  -5  12       30.97       27.50      8.67 o 
   4  -5  12      143.86      145.88      8.85 o 
   5  -5  12        0.06        1.66      3.06 o 
   6  -5  12       14.57       11.45      4.64 o 
   7  -5  12      168.14      143.72      9.96 o 
   8  -5  12       38.60       32.72     12.95 o 
   9  -5  12       13.38        7.40      4.35 o 
  10  -5  12        0.45        3.69      2.72 o 
 -10  -4  12        4.65        7.78      6.71 o 
  -9  -4  12        3.30        4.78      4.32 o 
  -8  -4  12        1.19        1.43      4.50 o 
  -7  -4  12      203.30      217.14     17.51 o 
  -6  -4  12        4.73        4.70      2.66 o 
  -5  -4  12      319.18      303.85     13.76 o 
  -4  -4  12       38.85       43.39      4.40 o 
  -3  -4  12     1664.98     1714.22     55.53 o 
  -2  -4  12      279.29      279.26     12.77 o 
  -1  -4  12       56.46       50.49      4.60 o 
   0  -4  12      331.40      328.33     16.49 o 
   1  -4  12        7.95        6.84      2.67 o 
   2  -4  12       70.23       69.09      5.74 o 
   3  -4  12      199.99      183.66      9.82 o 
   4  -4  12       84.46       67.87      5.15 o 
   5  -4  12       15.94       11.96      4.50 o 
   6  -4  12      277.96      259.51     13.90 o 
   7  -4  12      194.85      184.42     10.48 o 
   8  -4  12      145.45      127.34      7.40 o 
   9  -4  12       87.86       85.28      6.77 o 
  10  -4  12        0.22        1.28      2.60 o 
 -10  -3  12       41.72       48.10     18.97 o 
  -9  -3  12       13.42       11.00      6.28 o 
  -8  -3  12       44.88       26.57     13.08 o 
  -7  -3  12      131.13      117.89      9.05 o 
  -6  -3  12        0.41       -0.44      5.74 o 
  -5  -3  12       18.43       17.69      2.82 o 
  -4  -3  12     1347.62     1225.36     64.73 o 
  -3  -3  12      182.84      174.16      8.95 o 
  -2  -3  12        0.00        0.87      2.36 o 
  -1  -3  12     1158.17     1224.50     33.49 o 
   0  -3  12        0.01        5.84      5.16 o 
   1  -3  12        1.29        2.81      2.25 o 
   2  -3  12       37.86       34.19      5.64 o 
   3  -3  12       19.85       24.46      7.40 o 
   4  -3  12      377.17      380.95     12.99 o 
   5  -3  12       82.98       88.22      5.66 o 
   6  -3  12      816.59      739.83     27.27 o 
   7  -3  12       45.89       40.54      9.59 o 
   8  -3  12        0.05        1.87      2.26 o 
   9  -3  12        0.42        2.14      2.27 o 
  10  -3  12      130.95      142.74     11.38 o 
  11  -3  12       47.51       35.19     27.31 o 
 -10  -2  12       33.96       32.33     22.71 o 
  -9  -2  12        1.45        3.08      2.92 o 
  -8  -2  12       19.18       16.81      7.73 o 
  -7  -2  12       10.68        5.35      2.67 o 
  -6  -2  12      313.11      257.28     12.38 o 
  -5  -2  12        8.00        6.04      2.15 o 
  -4  -2  12      280.31      246.49      9.65 o 
  -3  -2  12      161.08      178.98     10.02 o 
  -2  -2  12      221.90      232.05     10.88 o 
  -1  -2  12        2.20        4.57      2.02 o 
   0  -2  12       17.43       21.75      6.92 o 
   1  -2  12      820.92      817.21     20.07 o 
   2  -2  12        0.57        0.79      2.06 o 
   3  -2  12       16.73       20.39      5.70 o 
   4  -2  12        2.08        2.91      1.61 o 
   5  -2  12      120.09      117.97      6.50 o 
   6  -2  12     1381.17     1397.08     46.34 o 
   7  -2  12      165.21      169.79      9.86 o 
   8  -2  12       13.51       10.06      3.91 o 
   9  -2  12       41.57       42.48      5.78 o 
  10  -2  12      148.76      185.21     17.42 o 
  11  -2  12       13.10       17.43     13.68 o 
 -10  -1  12      211.82      217.31     20.82 o 
  -9  -1  12      633.88      645.86     23.15 o 
  -8  -1  12        2.05        2.03      3.39 o 
  -7  -1  12        1.92        4.99      3.76 o 
  -6  -1  12      435.15      412.47     18.68 o 
  -5  -1  12       16.91       11.81      3.83 o 
  -4  -1  12      261.13      272.34     12.24 o 
  -3  -1  12       13.04       14.59      4.86 o 
  -2  -1  12      309.41      299.99     12.91 o 
  -1  -1  12     1802.08     1947.81     24.00 o 
   0  -1  12      698.80      774.10     13.50 o 
   1  -1  12        0.06        0.38      1.21 o 
   2  -1  12      766.48      783.51     12.45 o 
   3  -1  12       24.48       29.66      5.00 o 
   4  -1  12      185.51      175.95      9.11 o 
   5  -1  12       65.62       52.71      3.87 o 
   6  -1  12       48.21       50.69      4.59 o 
   7  -1  12        4.52        6.59      2.92 o 
   8  -1  12        1.61        1.47      2.41 o 
   9  -1  12        0.48        1.57      1.99 o 
  10  -1  12        6.29        4.20      2.39 o 
  11  -1  12       39.38       54.89     10.34 o 
 -10   0  12        4.16        6.09      4.55 o 
  -9   0  12        5.65       13.33      8.36 o 
  -8   0  12      213.24      221.02     17.24 o 
  -7   0  12      928.27      919.88     46.54 o 
  -6   0  12        2.14        0.92      1.93 o 
  -5   0  12      752.92      777.14     34.27 o 
  -4   0  12      248.36      257.92     11.80 o 
  -3   0  12      330.62      376.13     14.91 o 
  -2   0  12      104.31      119.45      7.23 o 
  -1   0  12      585.30      611.10     10.41 o 
   0   0  12       19.77       21.16      6.10 o 
   1   0  12      123.30      105.83      5.82 o 
   2   0  12        3.10        4.51      2.15 o 
   3   0  12      127.71      131.95      6.12 o 
   4   0  12      261.82      256.23      7.50 o 
   5   0  12       15.26       18.70      2.62 o 
   6   0  12        2.83        1.78      1.65 o 
   7   0  12     1177.70     1177.43     39.15 o 
   8   0  12      160.62      145.32      8.65 o 
   9   0  12        1.52        1.91      3.03 o 
  10   0  12      146.64      147.20     10.64 o 
  11   0  12       46.65       34.90     18.68 o 
  12   0  12      145.40      124.51     10.15 o 
 -10   1  12       29.83       30.80     15.95 o 
  -9   1  12      110.38      121.01      9.47 o 
  -8   1  12       76.32       63.87     26.28 o 
  -7   1  12       96.01       71.05      4.73 o 
  -6   1  12      291.69      285.01     14.63 o 
  -5   1  12       39.33       41.61      3.88 o 
  -4   1  12      134.85      138.07      8.19 o 
  -3   1  12      204.87      202.81      9.77 o 
  -2   1  12       39.17       33.51      3.90 o 
  -1   1  12      234.13      273.65      8.92 o 
   0   1  12       46.50       43.96      2.89 o 
   1   1  12      543.67      561.31     15.13 o 
   2   1  12      189.85      197.98      9.51 o 
   3   1  12      545.02      573.67      8.01 o 
   4   1  12        0.06        0.89      0.69 o 
   5   1  12      252.24      262.49      9.56 o 
   6   1  12      134.76      131.31      5.53 o 
   7   1  12        1.14        2.16      2.95 o 
   8   1  12        0.80        1.11      1.09 o 
   9   1  12       83.59       85.19      9.12 o 
  10   1  12      225.80      218.54     11.76 o 
  11   1  12       19.75       16.98     13.07 o 
  12   1  12        0.00        0.80      5.81 o 
 -10   2  12        1.05        0.37      3.46 o 
  -9   2  12       73.78       93.79      8.02 o 
  -8   2  12       17.34       12.29      6.69 o 
  -7   2  12      100.65       79.61      6.56 o 
  -6   2  12       39.04       35.51      4.51 o 
  -5   2  12      732.52      733.21     25.92 o 
  -4   2  12      291.50      298.61     13.11 o 
  -3   2  12       18.05       13.28      4.11 o 
  -2   2  12       70.00       69.57      3.95 o 
  -1   2  12      539.53      560.04      8.78 o 
   0   2  12       43.66       37.39      1.99 o 
   1   2  12      127.48      130.40      4.75 o 
   2   2  12      280.52      295.38      7.71 o 
   3   2  12      177.48      213.04      7.74 o 
   4   2  12       55.91       55.19      3.83 o 
   5   2  12        0.68        0.77      3.69 o 
   6   2  12      214.24      237.39     14.55 o 
   7   2  12     1021.20     1071.15     44.58 o 
   8   2  12        0.74        1.45      3.24 o 
   9   2  12       51.72       43.32     19.01 o 
  10   2  12      353.51      358.62     20.59 o 
  11   2  12        7.35        5.73      5.71 o 
  12   2  12       75.43       52.93     48.30 o 
 -10   3  12        5.64        5.85      8.59 o 
  -9   3  12       14.94       11.25      8.12 o 
  -8   3  12       19.75       15.61      6.08 o 
  -7   3  12        4.69        4.60      2.29 o 
  -6   3  12        4.88        3.58      3.10 o 
  -5   3  12      336.79      346.77     17.06 o 
  -4   3  12      629.66      628.91     16.72 o 
  -3   3  12      812.77      793.25     34.78 o 
  -2   3  12       70.22       64.95      3.70 o 
  -1   3  12     2025.97     2248.33     36.44 o 
   0   3  12      117.75      120.30      4.75 o 
   1   3  12        3.17        6.86      1.62 o 
   2   3  12      574.23      576.54      8.87 o 
   3   3  12      237.77      270.01     10.59 o 
   4   3  12        0.01        2.66      3.22 o 
   5   3  12        1.51        3.11      3.48 o 
   6   3  12      648.91      689.26     47.27 o 
   7   3  12        1.80        1.85      3.07 o 
   8   3  12      128.65      121.15      8.30 o 
   9   3  12       34.10       34.19     14.77 o 
  10   3  12        8.02       12.06      5.36 o 
  11   3  12       55.86       47.14      8.21 o 
  12   3  12      233.21      202.30     21.73 o 
 -10   4  12        4.86        3.91      4.57 o 
  -9   4  12       11.12       14.88     10.49 o 
  -8   4  12       53.75       54.05      8.12 o 
  -7   4  12        4.09        3.07      1.92 o 
  -6   4  12       45.09       44.31      5.44 o 
  -5   4  12       67.21       61.97      5.62 o 
  -4   4  12        6.21        5.36      1.84 o 
  -3   4  12       63.24       55.58      2.56 o 
  -2   4  12      123.17      140.35      6.44 o 
  -1   4  12      161.74      167.21      7.13 o 
   0   4  12     1001.22     1082.67     19.91 o 
   1   4  12      465.61      504.86     13.38 o 
   2   4  12        5.29        5.43      1.53 o 
   3   4  12       31.85       33.45      1.68 o 
   4   4  12      115.90      106.70      7.87 o 
   5   4  12       15.07       24.35      9.31 o 
   6   4  12       12.13       13.75      5.28 o 
   7   4  12        2.31        1.05      3.78 o 
   8   4  12       57.54       63.54     16.51 o 
   9   4  12       26.17       24.11     11.60 o 
  10   4  12       32.00       23.60     15.16 o 
  11   4  12       95.96      114.93     14.49 o 
  -9   5  12        6.07        7.54      8.19 o 
  -8   5  12       35.11       27.48     14.58 o 
  -7   5  12       66.62       71.69      9.99 o 
  -6   5  12      186.95      185.98     12.93 o 
  -5   5  12      633.47      631.86     24.80 o 
  -4   5  12      109.73      103.42      6.15 o 
  -3   5  12        5.68        5.60      1.99 o 
  -2   5  12        3.66        6.92      2.06 o 
  -1   5  12      445.76      462.50     11.42 o 
   0   5  12      263.14      264.66      9.31 o 
   1   5  12       51.98       47.13      2.85 o 
   2   5  12        1.08        2.67      0.91 o 
   3   5  12       67.13       65.31      2.22 o 
   4   5  12      127.44      149.78     11.09 o 
   5   5  12        8.14        8.71      4.25 o 
   6   5  12      179.40      179.42      9.61 o 
   7   5  12       20.16       19.38      8.50 o 
   8   5  12        0.17        2.80      3.72 o 
   9   5  12      319.79      304.91     23.36 o 
  10   5  12      179.16      189.90     12.37 o 
  11   5  12        5.28        0.82      6.06 o 
  -9   6  12       44.54       33.21     19.82 o 
  -8   6  12        3.77        6.99      5.33 o 
  -7   6  12        8.53        6.14      4.89 o 
  -6   6  12      116.80      116.10     10.26 o 
  -5   6  12      207.79      232.48     15.23 o 
  -4   6  12        6.40        4.95      2.34 o 
  -3   6  12      308.86      286.70     18.24 o 
  -2   6  12       57.45       70.09     14.73 o 
  -1   6  12      146.91      149.95      9.84 o 
   0   6  12      185.58      193.34     13.99 o 
   1   6  12       36.03       37.25      2.23 o 
   2   6  12     1149.30     1057.98     93.76 o 
   3   6  12      276.36      291.34     12.04 o 
   4   6  12      198.55      188.90      7.57 o 
   5   6  12        5.79        9.02      4.18 o 
   6   6  12       14.09       16.28      7.35 o 
   7   6  12        0.35        0.10      1.70 o 
   8   6  12       60.60       58.99      6.87 o 
   9   6  12      102.14       91.07     11.92 o 
  10   6  12        7.78        5.20      4.45 o 
  11   6  12       10.66        9.79     12.15 o 
  -8   7  12        0.68        0.78      3.12 o 
  -7   7  12       22.19       22.95     12.72 o 
  -6   7  12       11.91       11.63      7.54 o 
  -5   7  12       91.96       90.77     28.61 o 
  -4   7  12      159.38      163.57     11.93 o 
  -3   7  12      295.25      268.42     17.42 o 
  -2   7  12      223.13      242.69     16.58 o 
  -1   7  12      173.66      186.79     13.49 o 
   0   7  12        8.24        5.93      2.38 o 
   1   7  12     1107.16     1103.52     31.51 o 
   2   7  12        0.46        1.37      1.20 o 
   3   7  12      350.59      358.64     15.48 o 
   4   7  12       69.43       60.21      4.83 o 
   5   7  12       15.00       14.33      6.73 o 
   6   7  12       14.78       16.75      8.76 o 
   7   7  12      414.37      414.55     22.84 o 
   8   7  12       40.24       43.82     14.23 o 
   9   7  12        2.93        4.25      3.69 o 
  10   7  12        0.00        3.30      5.13 o 
  -7   8  12        1.52        5.07      4.26 o 
  -6   8  12      205.88      246.70     19.04 o 
  -5   8  12       27.24       29.56     11.78 o 
  -4   8  12      140.95      138.84     14.95 o 
  -3   8  12        6.37        5.23      4.07 o 
  -2   8  12        5.13        6.92      4.41 o 
  -1   8  12      304.26      285.29     18.55 o 
   0   8  12      793.01      833.50     30.69 o 
   1   8  12       18.36       17.40      7.87 o 
   2   8  12     1149.82     1076.90     95.82 o 
   3   8  12       69.98       63.64      4.72 o 
   4   8  12      275.85      273.50     16.31 o 
   5   8  12      318.32      317.86     23.03 o 
   6   8  12       37.23       31.48     15.83 o 
   7   8  12       60.39       48.37      9.34 o 
   8   8  12       86.58       76.17      6.31 o 
   9   8  12       57.08       47.22     40.08 o 
  10   8  12       24.38       22.41     24.72 o 
  -6   9  12       10.29        5.00      2.90 o 
  -5   9  12       69.17       94.76     12.50 o 
  -4   9  12       18.61       14.54      7.87 o 
  -3   9  12       54.93       51.77      9.02 o 
  -2   9  12       76.05       72.08      9.84 o 
  -1   9  12      124.76      108.17      7.68 o 
   0   9  12      131.20      127.76      8.03 o 
   1   9  12      146.87      139.28      8.91 o 
   2   9  12        8.42        4.74      4.10 o 
   3   9  12       36.83       37.20      6.97 o 
   4   9  12        3.43        2.65      4.03 o 
   5   9  12        7.79        8.30      4.50 o 
   6   9  12      101.63      101.89      7.61 o 
   7   9  12      107.28      117.06      8.96 o 
   8   9  12       88.51       82.86     10.09 o 
   9   9  12       11.35        7.84      8.57 o 
  -5  10  12       66.84       63.47     25.60 o 
  -4  10  12       14.98       24.22     10.09 o 
  -3  10  12       43.43       55.07     26.23 o 
  -2  10  12       30.64       33.95     11.83 o 
  -1  10  12        0.06        0.77      3.85 o 
   0  10  12        0.50        2.34      3.53 o 
   1  10  12        1.01        2.82      2.98 o 
   2  10  12      134.37      143.72      8.74 o 
   3  10  12       15.52        9.89      5.93 o 
   4  10  12      155.23      161.19     13.23 o 
   5  10  12       37.43       37.90     26.29 o 
   6  10  12        0.01        1.80      4.07 o 
   7  10  12       18.77       13.32     13.95 o 
  -3  11  12       55.83       45.90     25.55 o 
  -2  11  12       10.16       10.41      5.06 o 
  -1  11  12       71.16       80.35      8.37 o 
   0  11  12        0.23        1.59      3.87 o 
   1  11  12       14.82       10.66      6.55 o 
   2  11  12        3.21        3.81      3.00 o 
   3  11  12       17.12       14.96      8.12 o 
   5  11  12        4.78        1.90      4.05 o 
   6  11  12       34.96       41.81     16.55 o 
  -1  12  12       38.75       33.90     19.59 o 
   0  12  12        0.18        2.98      2.92 o 
   1  12  12       10.11        6.52      3.05 o 
   2  12  12       11.00       17.28     13.53 o 
   3  12  12       40.89       21.68     18.61 o 
   4  12  12       13.53        8.73      6.58 o 
  -2 -10  13        0.07        2.51      2.93 o 
  -1 -10  13        2.30        4.13      3.67 o 
   0 -10  13       33.21       28.32     13.78 o 
   1 -10  13        0.56        2.22      3.08 o 
   2 -10  13        8.42        3.12      3.09 o 
  -5  -9  13        2.73        4.23      4.23 o 
  -4  -9  13        0.18        2.34      3.06 o 
  -3  -9  13      126.43      161.09     28.95 o 
  -2  -9  13        6.51        2.68      3.31 o 
  -1  -9  13       13.74       16.66      8.28 o 
   0  -9  13        0.17        1.74      2.72 o 
   1  -9  13       29.88       30.62     12.66 o 
   2  -9  13        0.08       -0.30      3.23 o 
   3  -9  13        0.36        0.34      2.17 o 
   4  -9  13       31.98       22.40      9.60 o 
   5  -9  13        0.02        1.55      2.81 o 
  -6  -8  13       42.27       32.48     18.89 o 
  -5  -8  13        5.47        3.51      3.24 o 
  -4  -8  13       45.81       43.84      9.17 o 
  -3  -8  13        0.04        2.61      4.54 o 
  -2  -8  13       39.07       45.68     11.43 o 
  -1  -8  13        0.05        2.35      2.09 o 
   0  -8  13       83.44       81.04     10.57 o 
   1  -8  13        3.57        5.36      3.19 o 
   2  -8  13      128.67      128.73      8.28 o 
   3  -8  13       13.26       14.65      8.19 o 
   4  -8  13       16.77       23.12      9.75 o 
   5  -8  13       52.84       47.60     20.08 o 
   6  -8  13       29.96       25.43     12.48 o 
  -7  -7  13        0.24        2.05      3.63 o 
  -6  -7  13        0.06        2.73      3.42 o 
  -5  -7  13        2.04        6.37      4.95 o 
  -4  -7  13        0.47        2.86      4.01 o 
  -3  -7  13        6.06        3.89      3.37 o 
  -2  -7  13       37.63       44.59     12.98 o 
  -1  -7  13      273.70      285.74     11.55 o 
   0  -7  13      160.50      147.56      9.00 o 
   1  -7  13       22.18       23.79      9.12 o 
   2  -7  13        2.29        0.26      3.37 o 
   3  -7  13      220.79      216.67     14.19 o 
   4  -7  13        0.14        3.03      2.74 o 
   5  -7  13      103.05      114.23      7.54 o 
   6  -7  13       66.80       76.80      8.61 o 
   7  -7  13       38.33       32.80     15.38 o 
   8  -7  13       55.81       67.93     11.62 o 
  -8  -6  13       65.70       67.66      8.09 o 
  -7  -6  13        0.18        1.86      4.46 o 
  -6  -6  13        4.46        5.39      5.48 o 
  -5  -6  13        6.91        6.50      3.51 o 
  -4  -6  13      175.96      176.66     15.40 o 
  -3  -6  13       73.64       77.46      5.03 o 
  -2  -6  13        5.08        5.22      2.36 o 
  -1  -6  13     1245.57     1301.11     38.51 o 
   0  -6  13       49.77       50.24     12.59 o 
   1  -6  13       17.12       19.89      7.06 o 
   2  -6  13      103.05      103.26     10.40 o 
   3  -6  13       32.33       39.13     12.23 o 
   4  -6  13        2.40        3.07      2.91 o 
   5  -6  13       17.90       17.14      6.87 o 
   6  -6  13       15.06       20.96      9.13 o 
   7  -6  13       21.24       15.23      7.62 o 
   8  -6  13       58.22       56.82     20.18 o 
  -9  -5  13        0.37        2.77      3.22 o 
  -8  -5  13      149.73      147.16     13.82 o 
  -7  -5  13      136.57      124.10     17.52 o 
  -6  -5  13       40.12       40.12     20.40 o 
  -5  -5  13      123.10      120.12     12.43 o 
  -4  -5  13       29.03       30.71      4.07 o 
  -3  -5  13       41.05       35.90      4.72 o 
  -2  -5  13       27.67       29.87      8.64 o 
  -1  -5  13      233.69      205.47     11.82 o 
   0  -5  13       73.49       66.73      5.87 o 
   1  -5  13      402.20      404.25     18.09 o 
   2  -5  13     1238.68     1169.87     37.90 o 
   3  -5  13      110.64      109.99      6.59 o 
   4  -5  13      151.62      143.10      7.18 o 
   5  -5  13      249.18      229.61     10.13 o 
   6  -5  13        0.00        1.76      2.95 o 
   7  -5  13        2.37        3.99      3.25 o 
   8  -5  13       98.01       97.45      8.15 o 
   9  -5  13       25.54       15.72      8.20 o 
  -9  -4  13        2.79        6.00      4.53 o 
  -8  -4  13        0.20        1.19      2.48 o 
  -7  -4  13        1.05        2.11      4.34 o 
  -6  -4  13      139.87      142.24     15.05 o 
  -5  -4  13       42.43       41.48      3.83 o 
  -4  -4  13       29.11       29.24      7.26 o 
  -3  -4  13      145.30      161.59      8.51 o 
  -2  -4  13       22.03       16.60      6.53 o 
  -1  -4  13        5.50        3.03      2.48 o 
   0  -4  13      592.87      602.31     16.44 o 
   1  -4  13       48.40       49.02      6.98 o 
   2  -4  13      768.56      795.32     27.40 o 
   3  -4  13      267.68      245.14     14.89 o 
   4  -4  13       54.14       49.42     14.07 o 
   5  -4  13       16.31       21.21      8.60 o 
   6  -4  13      178.00      178.30      9.89 o 
   7  -4  13       45.06       40.59     12.74 o 
   8  -4  13        0.38       -0.49      3.25 o 
   9  -4  13       34.55       38.52     12.08 o 
  10  -4  13       29.58       20.09     20.64 o 
 -10  -3  13        0.81        1.87      2.41 o 
  -9  -3  13       14.27       17.49     10.73 o 
  -8  -3  13        3.94        3.55      2.84 o 
  -7  -3  13       10.69       11.52      5.09 o 
  -6  -3  13       43.60       41.98     14.77 o 
  -5  -3  13      332.72      311.70     13.91 o 
  -4  -3  13      562.11      548.70     22.56 o 
  -3  -3  13      120.05      117.20      5.76 o 
  -2  -3  13      241.13      229.78     11.27 o 
  -1  -3  13       18.14       21.49      7.45 o 
   0  -3  13        1.50       -1.09      3.22 o 
   1  -3  13      149.14      161.06      9.50 o 
   2  -3  13      926.28      906.12     26.31 o 
   3  -3  13      455.33      495.82     15.14 o 
   4  -3  13     1137.56     1108.03     39.31 o 
   5  -3  13     1032.31     1036.88     33.66 o 
   6  -3  13       67.25       58.68      7.28 o 
   7  -3  13       75.08       62.49      9.45 o 
   8  -3  13      134.41      140.51      7.47 o 
   9  -3  13      100.42       98.15     11.63 o 
  10  -3  13        0.51        1.28      4.59 o 
 -10  -2  13        0.07        0.89      4.17 o 
  -9  -2  13       48.01       34.68     15.26 o 
  -8  -2  13       71.28       65.11     18.99 o 
  -7  -2  13        0.55        1.21      3.07 o 
  -6  -2  13      151.42      135.21      5.80 o 
  -5  -2  13      255.40      249.97     13.56 o 
  -4  -2  13      223.31      222.08     12.31 o 
  -3  -2  13      881.21      882.18     23.74 o 
  -2  -2  13      397.38      383.74     16.01 o 
  -1  -2  13      413.78      439.90     15.35 o 
   0  -2  13      163.65      163.73      8.33 o 
   1  -2  13     1083.33     1077.68     23.75 o 
   2  -2  13        7.15       11.74      3.86 o 
   3  -2  13      187.68      196.37     12.22 o 
   4  -2  13      458.88      411.59     12.32 o 
   5  -2  13       62.08       60.38      4.73 o 
   6  -2  13      208.24      192.60     13.00 o 
   7  -2  13       66.49       67.92      7.27 o 
   8  -2  13        3.22        1.44      2.18 o 
   9  -2  13      176.38      150.83      8.12 o 
  10  -2  13      261.76      290.31     27.65 o 
  11  -2  13      101.25      103.26      9.80 o 
 -10  -1  13      105.47      126.11     14.59 o 
  -9  -1  13        0.82        1.22      3.38 o 
  -8  -1  13       39.99       29.56     13.20 o 
  -7  -1  13       29.28       28.90      8.83 o 
  -6  -1  13       29.01       28.86      3.45 o 
  -5  -1  13       14.39       18.00      5.66 o 
  -4  -1  13       52.20       42.95      5.51 o 
  -3  -1  13       51.31       55.06      4.22 o 
  -2  -1  13     1457.63     1521.57     29.79 o 
  -1  -1  13        0.03       -1.15      2.58 o 
   0  -1  13      169.47      192.89      9.63 o 
   1  -1  13      438.98      445.86     17.61 o 
   2  -1  13      117.16       88.78      6.09 o 
   3  -1  13      350.75      335.66     14.46 o 
   4  -1  13      639.37      655.09     29.91 o 
   5  -1  13      804.21      822.64     20.33 o 
   6  -1  13      714.57      698.69     25.28 o 
   7  -1  13       12.14        7.26      2.88 o 
   8  -1  13        0.36        0.99      1.83 o 
   9  -1  13       40.80       52.63     17.91 o 
  10  -1  13        6.74        5.74      5.26 o 
  11  -1  13       51.83       49.48     22.04 o 
 -10   0  13        6.95        5.38      3.21 o 
  -9   0  13        2.29        5.55      3.56 o 
  -8   0  13       66.94       58.36     25.66 o 
  -7   0  13       45.37       35.58      3.88 o 
  -6   0  13     1297.28     1235.16     32.56 o 
  -5   0  13     1617.38     1668.20     56.00 o 
  -4   0  13      120.67      119.58      6.78 o 
  -3   0  13       74.78       68.48      4.39 o 
  -2   0  13      592.35      593.81     14.94 o 
  -1   0  13       14.38       19.94      7.13 o 
   0   0  13      121.67      124.22      5.05 o 
   1   0  13       70.31       57.58      4.30 o 
   2   0  13      129.36      126.85      4.58 o 
   3   0  13     1063.77     1077.27     23.36 o 
   4   0  13        9.48        8.80      2.91 o 
   5   0  13        0.45        0.84      0.96 o 
   6   0  13      732.38      719.79     25.36 o 
   7   0  13        1.06        1.45      1.72 o 
   8   0  13        9.01        9.71      3.83 o 
   9   0  13      187.47      152.38     25.54 o 
  10   0  13      119.27      115.95      9.06 o 
  11   0  13        2.60        0.84      3.32 o 
 -10   1  13       32.48       33.69      6.87 o 
  -9   1  13       50.95       30.22     18.71 o 
  -8   1  13       44.08       39.77     17.81 o 
  -7   1  13       99.42       90.78      5.75 o 
  -6   1  13       30.49       28.80      8.91 o 
  -5   1  13       32.81       38.47      4.98 o 
  -4   1  13       19.28       17.27      5.46 o 
  -3   1  13        4.58        4.06      1.92 o 
  -2   1  13      371.53      400.37     15.41 o 
  -1   1  13        9.89       11.24      3.90 o 
   0   1  13        2.59        8.11      2.86 o 
   1   1  13        2.90        1.77      1.29 o 
   2   1  13      418.54      399.09     10.35 o 
   3   1  13       27.21       29.58      2.45 o 
   4   1  13      954.13     1050.78     17.92 o 
   5   1  13      173.98      179.48      8.24 o 
   6   1  13      327.45      295.20     19.16 o 
   7   1  13      315.60      312.40     13.99 o 
   8   1  13      173.51      169.02     11.50 o 
   9   1  13        9.80        8.18      4.19 o 
  10   1  13      135.29      139.66     10.23 o 
  11   1  13        0.16        2.51      3.33 o 
 -10   2  13        1.13       -0.69      2.71 o 
  -9   2  13        0.30        2.76      3.33 o 
  -8   2  13        0.81        1.17      1.43 o 
  -7   2  13        1.99        2.16      1.73 o 
  -6   2  13      171.56      158.71      9.51 o 
  -5   2  13     1010.35     1070.37     53.21 o 
  -4   2  13      539.07      535.24     14.40 o 
  -3   2  13        2.55        6.33      2.61 o 
  -2   2  13        0.03        1.29      1.16 o 
  -1   2  13      315.75      306.75     12.20 o 
   0   2  13        0.00        0.49      1.45 o 
   1   2  13        2.09        0.90      0.75 o 
   2   2  13      172.85      187.85      8.85 o 
   3   2  13       28.25       25.85      1.82 o 
   4   2  13        0.35        0.56      2.61 o 
   5   2  13      535.49      544.12     18.05 o 
   6   2  13      198.53      198.44     14.71 o 
   7   2  13      471.13      503.39     29.99 o 
   8   2  13      135.39      156.73     11.03 o 
   9   2  13       58.00       51.98     22.40 o 
  10   2  13      111.08      105.57      9.16 o 
  11   2  13        0.51        0.52      2.30 o 
 -10   3  13       13.13       10.68     11.71 o 
  -9   3  13       51.89       56.72      8.05 o 
  -8   3  13        1.27        2.20      2.18 o 
  -7   3  13       38.12       29.80      9.78 o 
  -6   3  13       86.95       91.44      4.90 o 
  -5   3  13       51.59       54.28      7.70 o 
  -4   3  13      135.90      123.14      6.52 o 
  -3   3  13       55.00       51.58      3.79 o 
  -2   3  13       75.01       76.46      3.37 o 
  -1   3  13      131.52      111.88      5.34 o 
   0   3  13       18.84       18.33      2.35 o 
   1   3  13       21.00       22.34      2.52 o 
   2   3  13      962.87     1002.25     21.17 o 
   3   3  13        4.82        5.16      1.74 o 
   4   3  13     1693.20     1791.38     35.01 o 
   5   3  13      273.81      277.78     16.43 o 
   6   3  13      152.46      154.12     11.00 o 
   7   3  13       15.05       14.55      4.96 o 
   8   3  13        0.49        3.69      4.00 o 
   9   3  13       30.81       30.27     11.31 o 
  10   3  13      195.39      177.81     10.48 o 
  11   3  13        0.78        1.41      2.77 o 
  -9   4  13      232.66      283.40     36.17 o 
  -8   4  13        9.33        7.62      4.25 o 
  -7   4  13        5.72        3.46      2.06 o 
  -6   4  13      283.65      276.57     13.43 o 
  -5   4  13        2.96        6.13      2.30 o 
  -4   4  13      778.19      768.19     26.22 o 
  -3   4  13      198.14      183.51      7.91 o 
  -2   4  13       70.82       67.66      3.14 o 
  -1   4  13      143.84      154.38      7.70 o 
   0   4  13        4.92        4.95      1.51 o 
   1   4  13      131.63      129.87      4.16 o 
   2   4  13       17.30       15.02      3.40 o 
   3   4  13       21.81       19.61      1.28 o 
   4   4  13       11.02       13.43      6.72 o 
   5   4  13        0.39        1.36      2.48 o 
   6   4  13      146.12      158.98     13.93 o 
   7   4  13      269.73      259.47     15.64 o 
   8   4  13       26.02       28.30     12.11 o 
   9   4  13      645.28      672.68     40.00 o 
  10   4  13       81.63       74.29      8.17 o 
  11   4  13        3.41        1.24      4.10 o 
  -9   5  13       21.98       14.70     13.28 o 
  -8   5  13       52.34       44.62     20.57 o 
  -7   5  13        0.51        4.53      3.06 o 
  -6   5  13     1079.83     1141.27     77.89 o 
  -5   5  13      258.88      285.73     19.69 o 
  -4   5  13      524.48      474.02     25.80 o 
  -3   5  13      125.10      124.83      4.19 o 
  -2   5  13      139.73      106.06     14.06 o 
  -1   5  13      116.07      105.63      5.32 o 
   0   5  13      130.47      129.11      5.79 o 
   1   5  13        9.75       13.58      4.27 o 
   2   5  13      199.59      200.12      9.01 o 
   3   5  13       74.64       72.36      4.10 o 
   4   5  13      131.58      127.37     10.18 o 
   5   5  13      173.04      167.17     11.88 o 
   6   5  13        2.43        2.31      2.43 o 
   7   5  13        0.18        1.27      3.17 o 
   8   5  13      852.31      821.52     31.36 o 
   9   5  13       34.26       23.52     11.31 o 
  10   5  13      152.41      143.61      9.85 o 
  11   5  13       12.37       13.44     19.06 o 
  -8   6  13        6.98        6.13      4.31 o 
  -7   6  13       35.78       36.93     16.53 o 
  -6   6  13      342.44      333.78     21.55 o 
  -5   6  13       81.48       73.82      9.68 o 
  -4   6  13        8.70        5.40      3.94 o 
  -3   6  13      576.91      565.61     21.62 o 
  -2   6  13      218.16      196.06     18.99 o 
  -1   6  13       25.63       29.35     10.76 o 
   0   6  13        1.88        2.13      0.94 o 
   1   6  13       32.71       34.69      2.74 o 
   2   6  13        0.87        2.37      1.08 o 
   3   6  13      240.30      217.14      9.39 o 
   4   6  13       63.34       59.17      2.98 o 
   5   6  13      161.38      154.27     10.82 o 
   6   6  13       30.30       38.39     12.10 o 
   7   6  13       13.91       16.47      5.80 o 
   8   6  13      627.91      678.34     40.51 o 
   9   6  13        6.88        5.94      3.12 o 
  10   6  13        0.17       -0.05      7.26 o 
  11   6  13       63.35       43.83     41.56 o 
  -8   7  13       52.59       57.72     10.27 o 
  -7   7  13       13.73       11.46      6.09 o 
  -6   7  13       20.89       14.42      9.23 o 
  -5   7  13      205.62      214.45     19.33 o 
  -4   7  13       42.68       43.02      7.70 o 
  -3   7  13       16.40       26.14     12.55 o 
  -2   7  13       33.06       30.65     14.36 o 
  -1   7  13      831.28      809.39     38.61 o 
   0   7  13       67.28       71.60      5.84 o 
   1   7  13      146.50      130.41      7.64 o 
   2   7  13      278.82      283.28     10.20 o 
   3   7  13        0.71        2.26      1.44 o 
   4   7  13       47.37       45.87      2.71 o 
   5   7  13      112.66      112.17      6.81 o 
   6   7  13       25.70       23.94     10.45 o 
   7   7  13        4.58        4.96      3.09 o 
   8   7  13       70.05       58.08      6.31 o 
   9   7  13        1.00        3.08      2.53 o 
  10   7  13       80.20      100.06     13.32 o 
  -7   8  13       14.66        8.86      8.28 o 
  -6   8  13        1.77        1.85      4.17 o 
  -5   8  13       55.81       37.10     15.57 o 
  -4   8  13       11.76        9.38      5.24 o 
  -3   8  13       15.62       13.46      6.99 o 
  -2   8  13       43.21       30.82     12.81 o 
  -1   8  13        0.00        1.66      7.40 o 
   0   8  13       82.94       87.07     16.77 o 
   1   8  13      245.60      241.82     10.54 o 
   2   8  13       30.99       27.36     10.51 o 
   3   8  13        5.78        6.13      3.11 o 
   4   8  13      210.72      201.05     11.71 o 
   5   8  13      143.26      142.64      7.40 o 
   6   8  13       97.61       90.45      8.00 o 
   7   8  13       58.16       47.19      5.25 o 
   8   8  13        4.14        3.16      3.19 o 
   9   8  13       22.32       17.28     14.23 o 
  10   8  13        0.27        2.79      2.93 o 
  -6   9  13      133.81      156.64     11.57 o 
  -5   9  13       13.45        5.30      4.42 o 
  -4   9  13      207.08      201.00     20.87 o 
  -3   9  13        0.00        3.05      3.50 o 
  -2   9  13       36.23       20.24      9.89 o 
  -1   9  13      404.99      367.97     19.38 o 
   0   9  13       62.54       59.36      7.26 o 
   1   9  13        1.28        1.29      2.81 o 
   2   9  13       23.28       20.77     10.84 o 
   3   9  13      115.97      113.99      6.34 o 
   4   9  13        4.12        4.33      2.86 o 
   5   9  13       26.31       23.16      9.76 o 
   6   9  13       11.22       12.17      8.11 o 
   7   9  13       62.30       58.31      5.67 o 
   8   9  13        9.42        4.31      3.29 o 
   9   9  13        0.06        0.61      3.82 o 
  -5  10  13      109.88      114.17     10.00 o 
  -4  10  13        3.44        2.84      4.19 o 
  -3  10  13       77.48       77.25     10.70 o 
  -2  10  13      146.97      149.93     13.60 o 
  -1  10  13       30.13       23.17      8.87 o 
   0  10  13        3.26        2.83      4.47 o 
   1  10  13        4.15        3.64      2.65 o 
   2  10  13        1.41        4.82      2.52 o 
   3  10  13       55.50       49.17     25.45 o 
   4  10  13        3.17        4.87      3.54 o 
   5  10  13       91.04      105.28     10.54 o 
   6  10  13        9.17        5.34      4.75 o 
   7  10  13       16.42       14.40     21.40 o 
  -3  11  13       31.85       28.50     18.45 o 
  -2  11  13        2.82        5.82      3.12 o 
  -1  11  13        3.19        8.41      6.40 o 
   0  11  13        0.16        2.03      2.46 o 
   1  11  13      109.47      117.24      8.45 o 
   2  11  13       75.35       86.81     44.34 o 
   3  11  13        3.53       -0.37      3.35 o 
   4  11  13      193.47      215.11     20.18 o 
   5  11  13        2.87        3.68      5.81 o 
   6  11  13       38.14       37.34      6.88 o 
   0  12  13        3.92        3.70      6.27 o 
   1  12  13       10.10        8.22      9.15 o 
   2  12  13        0.07       -0.80      5.36 o 
   3  12  13        1.80        2.15      3.21 o 
  -4  -9  14       26.09       14.61     10.87 o 
  -3  -9  14        0.12        2.33      4.96 o 
  -2  -9  14        0.43        0.48      3.68 o 
  -1  -9  14       81.00       83.30      7.66 o 
   0  -9  14      132.23      143.21      9.19 o 
   1  -9  14      197.02      223.18     12.97 o 
   2  -9  14       85.59       97.81      8.76 o 
   3  -9  14        0.76        2.60      4.05 o 
   4  -9  14       77.17       84.47      7.65 o 
  -6  -8  14        4.25        6.91      4.07 o 
  -5  -8  14       69.26       55.55     30.96 o 
  -4  -8  14       70.43       64.96     10.27 o 
  -3  -8  14        4.10        4.02      4.31 o 
  -2  -8  14      166.40      178.78     10.28 o 
  -1  -8  14       15.68       13.91      4.89 o 
   0  -8  14        0.26        2.84      2.51 o 
   1  -8  14      352.17      351.41     16.51 o 
   2  -8  14      133.87      125.75      9.51 o 
   3  -8  14       39.43       37.01     14.30 o 
   4  -8  14       17.87       23.11     10.00 o 
   5  -8  14       15.61       18.19      8.87 o 
   6  -8  14       12.79       14.28      8.70 o 
  -7  -7  14        6.74       10.06      5.84 o 
  -6  -7  14      170.09      185.97     19.56 o 
  -5  -7  14        0.46        3.01      6.02 o 
  -4  -7  14       14.25        8.56      5.76 o 
  -3  -7  14      175.41      180.70      9.09 o 
  -2  -7  14      309.69      296.00     16.27 o 
  -1  -7  14       71.38       72.29      6.72 o 
   0  -7  14       16.09       14.08      8.79 o 
   1  -7  14      300.35      281.34     13.63 o 
   2  -7  14        7.99        7.24      2.93 o 
   3  -7  14      173.92      165.82      9.85 o 
   4  -7  14       25.79       29.80     12.67 o 
   5  -7  14      108.75      126.79      7.98 o 
   6  -7  14       56.35       51.11     18.80 o 
   7  -7  14       51.14       42.65     20.92 o 
  -8  -6  14        0.15       -1.37      4.54 o 
  -7  -6  14       31.42       28.77     16.62 o 
  -6  -6  14       82.98       91.23     11.41 o 
  -5  -6  14      230.94      216.78     21.19 o 
  -4  -6  14        9.01       10.24      6.09 o 
  -3  -6  14      268.75      280.71     12.32 o 
  -2  -6  14       30.04       28.06      9.38 o 
  -1  -6  14       89.90       73.61      6.80 o 
   0  -6  14      176.36      159.31      8.97 o 
   1  -6  14       14.81       12.69      4.32 o 
   2  -6  14      116.45       97.90     10.60 o 
   3  -6  14        1.36        3.00      2.78 o 
   4  -6  14       37.76       26.46      8.41 o 
   5  -6  14       51.64       42.59     13.84 o 
   6  -6  14       45.72       28.19     11.26 o 
   7  -6  14      134.02      137.80      8.77 o 
   8  -6  14       24.31       13.41      7.83 o 
  -8  -5  14       37.04       34.15     19.46 o 
  -7  -5  14        6.44        4.65      3.58 o 
  -6  -5  14       41.23       46.70      8.21 o 
  -5  -5  14       19.96       19.88      7.62 o 
  -4  -5  14      149.75      131.69      6.16 o 
  -3  -5  14       30.95       18.92      7.21 o 
  -2  -5  14       50.92       46.53      6.06 o 
  -1  -5  14        1.53        2.60      3.17 o 
   0  -5  14      187.67      169.27     11.35 o 
   1  -5  14       13.60        9.90      4.35 o 
   2  -5  14      406.82      397.19     17.84 o 
   3  -5  14      202.73      192.65     10.61 o 
   4  -5  14      663.30      656.82     26.61 o 
   5  -5  14       10.34        9.77      4.22 o 
   6  -5  14        2.96        4.96      3.20 o 
   7  -5  14      108.09      120.48      7.90 o 
   8  -5  14        0.49        1.22      3.02 o 
   9  -5  14        1.30        1.97      2.20 o 
  -9  -4  14       22.32       13.11      8.37 o 
  -8  -4  14        7.90       12.77      7.54 o 
  -7  -4  14        2.42        5.85      2.93 o 
  -6  -4  14        0.79        2.53      2.71 o 
  -5  -4  14      247.56      273.35     13.65 o 
  -4  -4  14       19.31       18.66      7.50 o 
  -3  -4  14        3.43        1.74      1.41 o 
  -2  -4  14      520.98      508.49     21.81 o 
  -1  -4  14     1577.84     1629.26     53.34 o 
   0  -4  14      252.02      250.94     13.13 o 
   1  -4  14      101.44      111.49      6.98 o 
   2  -4  14       79.25       69.70      5.65 o 
   3  -4  14       85.90       62.33      5.41 o 
   4  -4  14        8.48        6.75      3.18 o 
   5  -4  14       83.20       82.02      6.57 o 
   6  -4  14      306.30      282.72     11.14 o 
   7  -4  14       14.59       13.51      5.26 o 
   8  -4  14       53.73       50.98      7.63 o 
   9  -4  14      251.37      275.23     13.12 o 
  10  -4  14       37.91       29.99     25.31 o 
  -9  -3  14       14.99       11.61      9.02 o 
  -8  -3  14       18.14       12.13      6.99 o 
  -7  -3  14        1.12        6.34      4.52 o 
  -6  -3  14        7.93       10.03      4.99 o 
  -5  -3  14      278.92      277.15     18.10 o 
  -4  -3  14        1.96        3.06      1.42 o 
  -3  -3  14       88.77       76.54      4.73 o 
  -2  -3  14     1051.19     1058.68     36.52 o 
  -1  -3  14      379.78      361.80     16.13 o 
   0  -3  14      642.87      652.95     17.67 o 
   1  -3  14       23.36       17.10      5.58 o 
   2  -3  14        6.95       13.12      5.64 o 
   3  -3  14       35.78       38.01     11.87 o 
   4  -3  14       75.62       84.45      6.59 o 
   5  -3  14      349.11      315.75     17.26 o 
   6  -3  14        7.62        6.40      3.20 o 
   7  -3  14       78.52       96.84      8.08 o 
   8  -3  14        2.40        9.62      5.05 o 
   9  -3  14       24.06       25.18     13.84 o 
  10  -3  14      121.54      148.70     16.27 o 
  -9  -2  14        5.82       13.45      7.52 o 
  -8  -2  14       20.05       17.47      9.89 o 
  -7  -2  14        0.00        1.05      2.20 o 
  -6  -2  14       65.45       56.73     20.27 o 
  -5  -2  14       95.50       70.07      4.62 o 
  -4  -2  14      115.28      102.45      7.05 o 
  -3  -2  14        0.01        0.49      3.03 o 
  -2  -2  14      353.41      319.53     14.12 o 
  -1  -2  14       66.14       67.15      5.33 o 
   0  -2  14       62.97       59.83      4.22 o 
   1  -2  14        2.25        1.25      3.54 o 
   2  -2  14      322.79      353.40     15.17 o 
   3  -2  14       28.82       34.71      8.58 o 
   4  -2  14      216.54      215.25     11.61 o 
   5  -2  14      204.42      183.44      9.21 o 
   6  -2  14      915.89      839.82     22.81 o 
   7  -2  14       10.13        4.53      2.25 o 
   8  -2  14      153.56      167.50     11.24 o 
   9  -2  14       31.45       29.65     13.35 o 
  10  -2  14        0.27        0.98      3.60 o 
  11  -2  14       96.55       88.58      9.12 o 
 -10  -1  14      279.80      303.99     14.22 o 
  -9  -1  14       86.88       94.58      8.53 o 
  -8  -1  14       45.36       39.79     19.99 o 
  -7  -1  14      335.89      338.78     18.73 o 
  -6  -1  14      150.11      133.82      6.00 o 
  -5  -1  14       53.56       56.52      4.62 o 
  -4  -1  14     1460.13     1355.00     63.17 o 
  -3  -1  14     1855.88     2001.12     67.84 o 
  -2  -1  14      383.48      364.95     15.93 o 
  -1  -1  14       22.12       28.73      9.58 o 
   0  -1  14      257.28      281.32     11.81 o 
   1  -1  14     1004.72      989.53     21.84 o 
   2  -1  14      535.51      537.69     14.12 o 
   3  -1  14       29.44       28.74      8.38 o 
   4  -1  14       14.23       15.13      5.18 o 
   5  -1  14      375.15      340.18     19.64 o 
   6  -1  14        0.30       -1.22      2.88 o 
   7  -1  14      226.85      225.32     10.85 o 
   8  -1  14       71.91       66.35      5.83 o 
   9  -1  14       39.98       40.73     19.20 o 
  10  -1  14      142.10      152.96     15.90 o 
  11  -1  14        2.56        1.77      2.77 o 
 -10   0  14       25.04       32.49     15.59 o 
  -9   0  14        7.96        6.55      5.14 o 
  -8   0  14       45.05       35.57     13.50 o 
  -7   0  14        1.24        1.96      1.54 o 
  -6   0  14      192.84      196.82     11.58 o 
  -5   0  14      118.71      126.79      7.05 o 
  -4   0  14      812.40      795.12     27.58 o 
  -3   0  14      250.98      244.91     11.82 o 
  -2   0  14       13.05       17.34      5.04 o 
  -1   0  14       56.17       56.76      4.66 o 
   0   0  14      103.17      132.49      8.79 o 
   1   0  14      347.92      376.95     14.67 o 
   2   0  14      197.11      194.95      9.25 o 
   3   0  14       34.53       36.03      2.80 o 
   4   0  14       63.55       53.00      2.73 o 
   5   0  14        7.81        5.83      1.93 o 
   6   0  14     2337.84     2547.63    146.44 o 
   7   0  14       31.47       36.98      4.16 o 
   8   0  14       56.44       67.23      9.99 o 
   9   0  14       27.69       16.47      7.39 o 
  10   0  14       41.80       47.70      8.28 o 
  11   0  14       30.10       22.24     14.46 o 
 -10   1  14        1.76        5.83      4.40 o 
  -9   1  14        1.08        2.07      2.97 o 
  -8   1  14        6.52        5.11      2.80 o 
  -7   1  14      138.04      136.48      6.51 o 
  -6   1  14      180.37      185.55     10.24 o 
  -5   1  14       90.83       78.02      4.77 o 
  -4   1  14      761.22      776.22     27.70 o 
  -3   1  14       67.41       72.43      4.75 o 
  -2   1  14      245.85      247.70     11.75 o 
  -1   1  14      865.19      873.43     28.35 o 
   0   1  14       12.67       17.77      5.51 o 
   1   1  14       22.20       29.74      7.72 o 
   2   1  14      170.00      171.76      7.05 o 
   3   1  14       58.14       57.08      2.95 o 
   4   1  14       40.07       37.41      2.72 o 
   5   1  14       41.63       43.26      2.39 o 
   6   1  14       41.33       43.48      3.29 o 
   7   1  14       25.16       21.17      2.75 o 
   8   1  14        0.82        1.62      2.64 o 
   9   1  14      201.48      207.50     12.59 o 
  10   1  14      116.60      123.19     11.54 o 
  11   1  14        5.58        5.48      4.34 o 
  -9   2  14        3.71        3.87      2.54 o 
  -8   2  14        9.48        8.57      4.66 o 
  -7   2  14       22.41       17.90      7.32 o 
  -6   2  14       38.01       48.40      5.57 o 
  -5   2  14      644.78      645.99     32.38 o 
  -4   2  14        0.23        1.83      2.90 o 
  -3   2  14     1753.11     1896.71     32.73 o 
  -2   2  14      332.19      346.95     14.69 o 
  -1   2  14      453.48      458.69     17.60 o 
   0   2  14      199.25      224.15     11.46 o 
   1   2  14      728.78      753.77     21.10 o 
   2   2  14      190.68      214.87      8.68 o 
   3   2  14      718.00      738.78     17.63 o 
   4   2  14      527.00      518.09     12.49 o 
   5   2  14      570.39      558.08     19.12 o 
   6   2  14       85.21       81.34     10.94 o 
   7   2  14        0.08        0.73      3.45 o 
   8   2  14      432.58      472.75     18.60 o 
   9   2  14        0.44        3.59      5.01 o 
  10   2  14       16.13       14.34      9.82 o 
  11   2  14        0.53        0.75      2.29 o 
  -9   3  14        0.04        1.52      4.71 o 
  -8   3  14        1.30        2.53      4.45 o 
  -7   3  14       98.60       74.95      6.30 o 
  -6   3  14       27.06       27.78      9.45 o 
  -5   3  14      300.65      305.80     13.75 o 
  -4   3  14       22.27       22.60      7.49 o 
  -3   3  14      164.04      162.63      8.10 o 
  -2   3  14        0.48        0.61      0.97 o 
  -1   3  14       37.98       35.53      3.00 o 
   0   3  14      177.52      184.99      9.93 o 
   1   3  14       12.04       16.15      4.51 o 
   2   3  14      145.13      140.73      4.06 o 
   3   3  14        0.05        1.00      0.81 o 
   4   3  14      408.41      395.18     20.86 o 
   5   3  14        9.49       14.08      5.99 o 
   6   3  14       79.39       71.94      9.18 o 
   7   3  14      333.67      354.96     20.48 o 
   8   3  14       63.87       60.10     12.21 o 
   9   3  14      145.16      151.53     11.21 o 
  10   3  14       70.93       73.06      7.12 o 
  11   3  14        0.16        1.56      2.48 o 
  -9   4  14        0.84        1.26      6.13 o 
  -8   4  14        4.44        1.25      3.19 o 
  -7   4  14        8.05        5.48      5.08 o 
  -6   4  14       70.70       62.93      5.44 o 
  -5   4  14       77.74       68.09      7.57 o 
  -4   4  14       63.16       79.72      5.61 o 
  -3   4  14       63.72       60.78      5.17 o 
  -2   4  14      465.90      455.58     20.15 o 
  -1   4  14       94.14       88.38      5.44 o 
   0   4  14      254.86      277.42     10.24 o 
   1   4  14       60.43       53.99      2.46 o 
   2   4  14      537.62      568.68     11.50 o 
   3   4  14      315.13      326.86     11.61 o 
   4   4  14      212.51      215.02     13.16 o 
   5   4  14       14.79       15.52      7.43 o 
   6   4  14        0.23       -0.04      2.96 o 
   7   4  14      393.76      380.18     23.00 o 
   8   4  14      197.16      212.26     16.46 o 
   9   4  14        3.22        2.05      3.97 o 
  10   4  14        2.78        2.68      2.28 o 
  11   4  14        1.89        3.02     10.44 o 
  -9   5  14        0.21        1.24      5.03 o 
  -8   5  14        1.64        1.98      2.97 o 
  -7   5  14      308.83      348.72     19.86 o 
  -6   5  14        0.83        1.90      4.35 o 
  -5   5  14       16.87       19.41     10.21 o 
  -4   5  14      164.90      136.17      9.26 o 
  -3   5  14        2.19        1.37      1.05 o 
  -2   5  14        7.21        4.19      2.05 o 
  -1   5  14       69.98       64.39      6.37 o 
   0   5  14       25.49       26.81      2.08 o 
   1   5  14        8.77        8.42      2.88 o 
   2   5  14      432.08      447.92     19.07 o 
   3   5  14        3.11        3.36      1.34 o 
   4   5  14       40.04       36.73      7.11 o 
   5   5  14        1.63        2.20      2.26 o 
   6   5  14       36.08       44.52      6.83 o 
   7   5  14       27.30       26.49     10.10 o 
   8   5  14       30.62       22.09      9.84 o 
   9   5  14      492.83      477.32     22.64 o 
  10   5  14        0.00        1.32      3.62 o 
  11   5  14        8.88        9.32     13.95 o 
  -8   6  14        9.72       12.57      8.05 o 
  -7   6  14        3.55        3.93      2.79 o 
  -6   6  14        0.11       -0.24      3.82 o 
  -5   6  14        0.78        1.54      3.51 o 
  -4   6  14        8.86       11.11      6.92 o 
  -3   6  14        1.99        6.31      2.83 o 
  -2   6  14       29.05       36.28     13.98 o 
  -1   6  14      200.92      180.46     10.79 o 
   0   6  14        0.50        1.19      0.71 o 
   1   6  14       19.36       15.27      3.80 o 
   2   6  14     1011.51      996.56     42.31 o 
   3   6  14       83.38       86.14      3.72 o 
   4   6  14      317.00      326.67     18.17 o 
   5   6  14        6.54       10.52      4.86 o 
   6   6  14       12.41       10.74      4.30 o 
   7   6  14       39.90       50.83     14.60 o 
   8   6  14      244.75      263.98     18.17 o 
   9   6  14       67.87       66.14      7.75 o 
  10   6  14       40.90       49.84     35.59 o 
  -7   7  14       16.37       15.89     11.42 o 
  -6   7  14      231.77      245.13     17.16 o 
  -5   7  14       26.34       22.66      9.25 o 
  -4   7  14      466.67      457.98     26.67 o 
  -3   7  14      279.69      261.23     13.82 o 
  -2   7  14        1.98        3.05      3.10 o 
  -1   7  14      216.54      214.51     14.23 o 
   0   7  14       11.71       14.04      7.71 o 
   1   7  14       76.32       66.69      6.76 o 
   2   7  14      610.03      657.07     21.34 o 
   3   7  14      769.51      810.89     27.70 o 
   4   7  14       29.27       33.25     12.34 o 
   5   7  14      116.11      107.70      6.58 o 
   6   7  14       11.18       11.29      6.05 o 
   7   7  14      122.60      132.91      8.36 o 
   8   7  14      122.41      119.35     11.25 o 
   9   7  14        6.20        2.61      4.40 o 
  10   7  14        8.02        2.27      5.03 o 
  -7   8  14       27.50       16.13     15.45 o 
  -6   8  14        0.28       -1.33      6.93 o 
  -5   8  14       65.00       46.93     24.40 o 
  -4   8  14      374.74      369.55     18.74 o 
  -3   8  14       28.18       27.04     11.64 o 
  -2   8  14       96.47       98.61      7.53 o 
  -1   8  14        8.60        5.68      3.63 o 
   0   8  14       16.06       20.06     10.32 o 
   1   8  14      132.69      123.17      7.00 o 
   2   8  14      505.24      510.62     25.05 o 
   3   8  14        1.71        1.56      1.30 o 
   4   8  14       19.35       20.56     10.08 o 
   5   8  14       69.50       58.03      6.56 o 
   6   8  14       61.81       55.78      5.74 o 
   7   8  14        0.58        3.53      2.97 o 
   8   8  14        4.91        2.14      3.02 o 
   9   8  14        1.91        2.90      5.20 o 
  -6   9  14        0.62       -0.56      3.84 o 
  -5   9  14       65.80       62.06     10.06 o 
  -4   9  14       43.68       45.52     18.46 o 
  -3   9  14        0.00        1.24      3.74 o 
  -2   9  14        0.14        0.67      3.53 o 
  -1   9  14      184.89      176.15     13.74 o 
   0   9  14      188.05      181.19     14.40 o 
   1   9  14       49.65       41.54     16.56 o 
   2   9  14       41.14       38.76      5.64 o 
   3   9  14        0.66        1.52      3.65 o 
   4   9  14        0.00        0.49      4.40 o 
   5   9  14      251.50      257.91     21.14 o 
   6   9  14       14.01       11.01      7.68 o 
   7   9  14       30.60       34.06      7.07 o 
   8   9  14      170.70      153.90     14.85 o 
   9   9  14       18.51       11.66     11.24 o 
  -4  10  14       88.92       81.36     11.80 o 
  -3  10  14       10.63        6.76      4.34 o 
  -2  10  14       56.77       40.88     22.52 o 
  -1  10  14       13.65       15.31      8.25 o 
   0  10  14       79.50       81.28      9.08 o 
   1  10  14       41.09       28.45     13.87 o 
   2  10  14        0.00        1.36      4.54 o 
   3  10  14       13.54       15.69     10.09 o 
   4  10  14        2.09        4.00      3.28 o 
   6  10  14       10.25        7.96     11.57 o 
   7  10  14       62.28       54.53      7.54 o 
  -2  11  14       28.41       19.54     15.36 o 
  -1  11  14       31.33       12.55      9.26 o 
   0  11  14       55.89       62.49      8.29 o 
   1  11  14        1.27        3.66      2.58 o 
   2  11  14       27.58       23.76     18.10 o 
   3  11  14       71.97       82.39     10.51 o 
   4  11  14        6.27        4.42      3.93 o 
   5  11  14       69.37       65.65      8.83 o 
   6  11  14        3.73        0.77      5.13 o 
   1  12  14      145.81      138.08     14.96 o 
   2  12  14       14.16        8.29      5.55 o 
  -3  -9  15        2.72        5.08      7.77 o 
  -2  -9  15       31.73       30.61     18.97 o 
  -1  -9  15        2.55        2.40      2.48 o 
   0  -9  15        2.70        0.09      3.11 o 
   1  -9  15        1.87        5.33      3.67 o 
   2  -9  15       90.24       84.95      8.69 o 
   3  -9  15      119.83      131.99     10.58 o 
  -5  -8  15       54.08       56.05     10.10 o 
  -4  -8  15       32.13       26.96     14.58 o 
  -3  -8  15      134.73      165.12     12.97 o 
  -2  -8  15        5.87        5.76      3.04 o 
  -1  -8  15       27.98       28.23     13.66 o 
   0  -8  15        1.28        4.91      2.30 o 
   1  -8  15        6.80        6.09      2.81 o 
   2  -8  15        9.12        5.67      3.24 o 
   3  -8  15        4.56        4.41      4.19 o 
   4  -8  15        1.31        3.71      2.82 o 
   5  -8  15       52.40       37.59     18.66 o 
  -6  -7  15       38.90       35.09     23.25 o 
  -5  -7  15        0.55        3.82      4.18 o 
  -4  -7  15       41.52       48.58     18.81 o 
  -3  -7  15      378.95      366.47     33.54 o 
  -2  -7  15       10.24       11.31      4.52 o 
  -1  -7  15       53.54       48.94      5.85 o 
   0  -7  15       87.01       83.08     11.07 o 
   1  -7  15        9.88        7.55      3.18 o 
   2  -7  15       87.35       76.54     11.48 o 
   3  -7  15       33.51       25.87     12.91 o 
   4  -7  15        6.94        8.64      4.13 o 
   5  -7  15        6.15        7.41      3.51 o 
   6  -7  15        0.19        2.60      3.55 o 
   7  -7  15       72.74       68.22     11.45 o 
  -7  -6  15       78.82       77.96      8.55 o 
  -6  -6  15        0.07        1.97      3.19 o 
  -5  -6  15      112.17      118.38      9.24 o 
  -4  -6  15       10.86        8.53      4.52 o 
  -3  -6  15        0.90        0.06      3.15 o 
  -2  -6  15      222.96      228.78     14.47 o 
  -1  -6  15       46.43       43.55     14.32 o 
   0  -6  15       27.87       21.01      8.75 o 
   1  -6  15        5.09        5.25      2.53 o 
   2  -6  15       13.47       11.26      3.44 o 
   3  -6  15      207.08      219.77     14.89 o 
   4  -6  15       21.33       23.80      8.93 o 
   5  -6  15        3.11        7.70      2.88 o 
   6  -6  15       91.24       84.41      8.71 o 
   7  -6  15      315.29      318.71     15.56 o 
   8  -6  15        0.04        1.28      2.57 o 
  -8  -5  15        0.69        1.30      3.47 o 
  -7  -5  15        0.02        1.78      4.39 o 
  -6  -5  15      381.17      451.66     26.84 o 
  -5  -5  15       40.77       33.20     17.72 o 
  -4  -5  15        1.58        1.98      2.33 o 
  -3  -5  15        0.80        1.84      1.94 o 
  -2  -5  15      146.75      126.46      6.41 o 
  -1  -5  15      239.47      220.93     11.52 o 
   0  -5  15      744.34      770.69     31.44 o 
   1  -5  15       51.94       44.74     17.15 o 
   2  -5  15       34.13       45.49     13.18 o 
   3  -5  15       44.53       43.15     12.82 o 
   4  -5  15       73.28       64.94      5.67 o 
   5  -5  15       42.33       51.12      8.81 o 
   6  -5  15       23.66       26.70     11.21 o 
   7  -5  15       16.55       14.89      6.03 o 
   8  -5  15      176.35      170.33     10.89 o 
   9  -5  15        5.31        4.36      2.56 o 
  -8  -4  15       45.71       38.65     21.81 o 
  -7  -4  15       31.30       30.47     20.25 o 
  -6  -4  15       50.02       40.75     18.09 o 
  -5  -4  15       27.73       23.92      8.51 o 
  -4  -4  15        1.57        0.38      2.71 o 
  -3  -4  15      609.50      590.37     24.08 o 
  -2  -4  15      188.23      197.47     10.61 o 
  -1  -4  15        4.91        5.42      2.81 o 
   0  -4  15      189.48      182.57     11.01 o 
   1  -4  15      641.43      581.37     23.21 o 
   2  -4  15      201.75      196.63     11.47 o 
   3  -4  15      136.50      134.74      7.17 o 
   4  -4  15        5.32        6.41      2.51 o 
   5  -4  15       77.95       81.28      5.67 o 
   6  -4  15       30.04       28.66     10.49 o 
   7  -4  15       11.91       17.70      6.93 o 
   8  -4  15       25.81       11.59      6.71 o 
   9  -4  15        1.23        2.75      2.74 o 
  -9  -3  15       97.82      121.49      9.95 o 
  -8  -3  15        0.64        1.67      3.21 o 
  -7  -3  15       11.08        9.92      5.01 o 
  -6  -3  15       94.88       92.33      7.66 o 
  -5  -3  15       19.90       15.20      5.82 o 
  -4  -3  15      151.53      143.33      8.56 o 
  -3  -3  15      930.92      951.98     31.45 o 
  -2  -3  15       39.86       38.69     10.98 o 
  -1  -3  15      273.63      259.69     13.66 o 
   0  -3  15       34.66       31.13      4.76 o 
   1  -3  15       70.11       68.69      6.00 o 
   2  -3  15       33.54       32.25     10.02 o 
   3  -3  15        1.93        2.34      3.05 o 
   4  -3  15       48.96       47.49      5.85 o 
   5  -3  15       25.33       31.21     10.17 o 
   6  -3  15      211.27      199.05     10.64 o 
   7  -3  15       57.79       52.61     15.64 o 
   8  -3  15        9.47       12.22      5.29 o 
   9  -3  15       24.31       26.87     14.22 o 
  10  -3  15       14.03        8.43      6.26 o 
  -9  -2  15       25.09       23.09     13.88 o 
  -8  -2  15       44.10       46.89      8.58 o 
  -7  -2  15       20.17       18.04      9.11 o 
  -6  -2  15       22.17       17.26      8.53 o 
  -5  -2  15       41.27       36.30      4.15 o 
  -4  -2  15      136.28      119.11      5.64 o 
  -3  -2  15       62.24       54.92      4.82 o 
  -2  -2  15      849.14      858.05     30.72 o 
  -1  -2  15     1099.75     1108.78     29.68 o 
   0  -2  15      245.23      227.06     11.79 o 
   1  -2  15      161.73      171.38      8.99 o 
   2  -2  15      669.54      619.83     17.65 o 
   3  -2  15        7.95       13.87      4.25 o 
   4  -2  15      161.77      146.30      8.58 o 
   5  -2  15        4.50        2.48      2.18 o 
   6  -2  15       88.73       92.06      5.49 o 
   7  -2  15      199.14      173.50      9.48 o 
   8  -2  15      100.63       88.59      6.30 o 
   9  -2  15        0.85        3.13      3.78 o 
  10  -2  15       76.89       81.27     13.00 o 
  -9  -1  15       37.93       33.40     21.85 o 
  -8  -1  15       63.06       56.98      9.59 o 
  -7  -1  15      100.39      103.20      7.98 o 
  -6  -1  15      162.08      143.48      7.19 o 
  -5  -1  15      294.80      272.35     13.67 o 
  -4  -1  15      312.37      334.09     14.67 o 
  -3  -1  15       26.65       20.68      6.18 o 
  -2  -1  15      147.86      130.43      7.54 o 
  -1  -1  15       28.08       29.01      5.82 o 
   0  -1  15        4.92        8.79      3.12 o 
   1  -1  15       61.62       53.37      4.12 o 
   2  -1  15       35.53       30.08      4.10 o 
   3  -1  15        0.26        0.12      2.39 o 
   4  -1  15        1.95        1.19      1.97 o 
   5  -1  15      503.24      460.81     19.55 o 
   6  -1  15      342.07      318.97     15.54 o 
   7  -1  15      407.39      369.00     18.12 o 
   8  -1  15      210.22      186.35     15.39 o 
   9  -1  15       12.00       16.64      9.54 o 
  10  -1  15        8.26        8.29      4.02 o 
  11  -1  15       24.28       18.54     11.14 o 
  -9   0  15        6.11        9.62      7.59 o 
  -8   0  15       53.19       43.94     16.57 o 
  -7   0  15      154.12      157.14     10.76 o 
  -6   0  15       52.72       56.77      5.50 o 
  -5   0  15      535.19      488.21     15.61 o 
  -4   0  15      170.71      172.55      7.80 o 
  -3   0  15       12.25       16.96      6.89 o 
  -2   0  15     1331.61     1373.17     30.92 o 
  -1   0  15      201.12      195.66     11.49 o 
   0   0  15      353.68      335.24     25.19 o 
   1   0  15      246.53      240.13     10.69 o 
   2   0  15       28.71       28.05      3.58 o 
   3   0  15       28.07       26.59      6.62 o 
   4   0  15      450.57      451.57     20.81 o 
   5   0  15     1159.66     1206.82     40.92 o 
   6   0  15       28.30       22.50      3.32 o 
   7   0  15      348.88      292.12     29.52 o 
   8   0  15       25.69       28.02     15.03 o 
   9   0  15       11.18       11.85      5.41 o 
  10   0  15        1.89        2.40      2.88 o 
  11   0  15       11.39       14.04      9.77 o 
  -9   1  15      226.06      273.35     24.28 o 
  -8   1  15       19.70       21.95      8.43 o 
  -7   1  15        0.97        1.38      1.43 o 
  -6   1  15      642.42      599.45     18.74 o 
  -5   1  15        5.85        7.10      2.88 o 
  -4   1  15      706.76      682.86     23.08 o 
  -3   1  15      922.89      939.08     32.40 o 
  -2   1  15      263.66      263.81     12.27 o 
  -1   1  15        2.81        3.92      2.30 o 
   0   1  15      194.48      218.33     11.63 o 
   1   1  15       34.14       43.55      5.74 o 
   2   1  15        1.65        1.73      1.61 o 
   3   1  15      586.93      552.08     36.11 o 
   4   1  15       21.52       21.96      3.28 o 
   5   1  15       28.37       26.91      2.19 o 
   6   1  15       68.00       70.05      3.93 o 
   7   1  15      862.76      955.18     45.32 o 
   8   1  15       28.15       27.87     10.49 o 
   9   1  15      270.63      280.55     16.25 o 
  10   1  15       88.71      105.34     13.18 o 
  11   1  15        2.91        3.02      5.66 o 
  -9   2  15        4.00        5.02      4.37 o 
  -8   2  15       39.39       34.45     16.04 o 
  -7   2  15      444.13      430.32     21.20 o 
  -6   2  15       64.01       57.94      5.19 o 
  -5   2  15      235.74      219.94     11.74 o 
  -4   2  15      125.74      109.45      6.30 o 
  -3   2  15      172.53      173.62      9.82 o 
  -2   2  15      106.15       96.83      5.51 o 
  -1   2  15       76.85       67.67      4.61 o 
   0   2  15      413.82      432.90     15.22 o 
   1   2  15      582.86      622.67     14.98 o 
   2   2  15      144.04      134.74      6.47 o 
   3   2  15      331.75      312.19     11.31 o 
   4   2  15       99.98       98.32      2.99 o 
   5   2  15       88.63       90.25      3.98 o 
   6   2  15      859.99      920.32     55.44 o 
   7   2  15      224.26      215.79     14.07 o 
   8   2  15       14.14       13.96      5.58 o 
   9   2  15        9.19       13.91      6.38 o 
  10   2  15       27.85       23.79     14.08 o 
  11   2  15        5.44        6.32      5.74 o 
  -9   3  15       15.97        9.25     11.50 o 
  -8   3  15        3.64        6.33      4.14 o 
  -7   3  15       41.41       32.15      5.23 o 
  -6   3  15       27.82       21.45      8.13 o 
  -5   3  15      263.19      245.96     13.07 o 
  -4   3  15      111.11      120.90      6.78 o 
  -3   3  15        5.32        7.33      2.49 o 
  -2   3  15     1080.09     1094.60     31.03 o 
  -1   3  15      137.35      158.16      8.03 o 
   0   3  15       16.20       18.51      6.78 o 
   1   3  15        3.01        3.36      1.25 o 
   2   3  15       37.97       39.02      2.55 o 
   3   3  15        1.64        4.36      1.95 o 
   4   3  15      195.12      187.10      8.97 o 
   5   3  15       21.95       33.35     11.66 o 
   6   3  15       12.27        9.49      3.71 o 
   7   3  15      274.98      290.05     18.79 o 
   8   3  15       54.34       46.03     17.11 o 
   9   3  15       68.18       69.48     10.28 o 
  10   3  15       42.39       33.55     19.75 o 
  11   3  15       21.10       19.01     11.13 o 
  -9   4  15        1.90        3.23      4.61 o 
  -8   4  15       63.58       62.77      7.39 o 
  -7   4  15       44.40       42.76     15.77 o 
  -6   4  15      136.15      129.64      9.04 o 
  -5   4  15      250.16      236.82     11.59 o 
  -4   4  15       11.17        8.62      3.23 o 
  -3   4  15      452.02      468.07     19.30 o 
  -2   4  15     1013.14      988.97     59.40 o 
  -1   4  15      544.93      535.98     23.82 o 
   0   4  15       92.39       87.09      5.93 o 
   1   4  15       11.81       13.22      5.70 o 
   2   4  15       24.73       25.40      2.60 o 
   3   4  15      306.26      306.34     11.30 o 
   4   4  15      584.88      604.07     26.36 o 
   5   4  15      394.98      411.52     21.91 o 
   6   4  15       15.69       15.52      5.45 o 
   7   4  15      146.54      160.15     11.08 o 
   8   4  15       73.01       71.04     24.67 o 
   9   4  15      116.21      103.18      8.23 o 
  10   4  15        3.62        2.55      4.10 o 
  11   4  15        2.12        1.58      2.68 o 
  -8   5  15       38.63       18.93     13.30 o 
  -7   5  15        0.11        1.06      3.67 o 
  -6   5  15      193.41      204.64     11.69 o 
  -5   5  15       38.04       45.85     13.95 o 
  -4   5  15      340.19      344.14     29.41 o 
  -3   5  15       37.90       38.96      3.63 o 
  -2   5  15      316.85      290.03      7.37 o 
  -1   5  15       97.56       90.46      4.04 o 
   0   5  15      117.38      116.15      3.38 o 
   1   5  15      111.69      103.34      5.79 o 
   2   5  15       23.94       26.43      2.97 o 
   3   5  15      123.02      115.69      3.93 o 
   4   5  15      144.70      151.26     10.33 o 
   5   5  15       16.61       18.80      5.78 o 
   6   5  15        0.03        2.66      2.68 o 
   7   5  15      202.05      192.38     12.55 o 
   8   5  15        5.86        4.56      4.04 o 
   9   5  15       21.80       18.79     10.06 o 
  10   5  15       55.13       45.80      7.90 o 
  11   5  15       34.99       27.81     25.03 o 
  -8   6  15       81.07       63.27      8.97 o 
  -7   6  15        0.00        1.36      3.35 o 
  -6   6  15        2.24        2.85      3.26 o 
  -5   6  15      108.17      102.95     14.71 o 
  -4   6  15      165.12      171.90     14.15 o 
  -3   6  15      358.01      330.64     20.12 o 
  -2   6  15        9.86        5.99      3.85 o 
  -1   6  15      245.00      233.63     15.95 o 
   0   6  15        1.65        1.50      1.43 o 
   1   6  15      118.71      107.42      6.09 o 
   2   6  15       14.30       16.52      6.33 o 
   3   6  15      638.98      660.35     21.46 o 
   4   6  15      147.26      133.74      8.96 o 
   5   6  15       96.07       83.42      6.03 o 
   6   6  15       12.48       14.85      5.65 o 
   7   6  15       19.82       22.49      8.07 o 
   8   6  15       16.78       18.48      6.67 o 
   9   6  15       26.40       36.99      6.73 o 
  10   6  15      304.47      292.70     25.39 o 
  -7   7  15      161.90      159.49     10.81 o 
  -6   7  15      122.97      148.15     13.44 o 
  -5   7  15      114.25      111.78     10.71 o 
  -4   7  15        2.47        3.65      3.32 o 
  -3   7  15        0.01        0.53      2.65 o 
  -2   7  15       69.23       68.07      6.26 o 
  -1   7  15      105.99       91.51      7.11 o 
   0   7  15        2.76        5.02      3.07 o 
   1   7  15        7.35        8.91      4.43 o 
   2   7  15       28.32       24.68      6.50 o 
   3   7  15       12.23       13.21      3.06 o 
   4   7  15        0.06        1.20      1.74 o 
   5   7  15        0.46       -0.14      2.71 o 
   6   7  15       25.72       23.85     13.01 o 
   7   7  15       67.38       53.46     21.74 o 
   8   7  15       82.16       84.55      7.01 o 
   9   7  15       13.46       10.00      5.41 o 
  10   7  15      162.79      194.44     17.89 o 
  -6   8  15        0.25        0.66      3.19 o 
  -5   8  15       16.06       12.87      6.28 o 
  -4   8  15       25.31       20.04     12.72 o 
  -3   8  15       70.51       56.29     20.04 o 
  -2   8  15        7.46        4.98      3.14 o 
  -1   8  15       20.90       21.75     12.81 o 
   0   8  15      123.82      107.67      6.83 o 
   1   8  15      119.46      108.98      6.92 o 
   2   8  15      378.81      371.62     14.40 o 
   3   8  15      130.79      127.88     11.64 o 
   4   8  15       16.60       12.24      5.92 o 
   5   8  15       39.32       33.47      4.93 o 
   6   8  15      185.17      173.07      9.70 o 
   7   8  15        0.30        2.15      2.95 o 
   8   8  15       13.51        6.86      5.73 o 
   9   8  15        0.06       -0.42      5.17 o 
  -5   9  15       81.50       90.39      9.24 o 
  -4   9  15        1.71        2.17      3.23 o 
  -3   9  15       14.93        8.68      5.50 o 
  -2   9  15       44.18       42.02     22.97 o 
  -1   9  15       83.59       86.46     10.19 o 
   0   9  15       11.47       10.49      5.60 o 
   1   9  15       14.42        9.43      4.54 o 
   2   9  15      205.69      213.64     10.37 o 
   3   9  15      120.09      107.13     12.53 o 
   4   9  15        0.00        3.32      5.34 o 
   5   9  15       83.14       99.90     11.07 o 
   6   9  15        4.34        6.18      4.87 o 
   7   9  15      167.11      193.27     16.76 o 
   8   9  15       33.89       49.23      5.80 o 
  -4  10  15        2.80        1.20      3.64 o 
  -3  10  15        1.54        4.03      4.34 o 
  -2  10  15       52.36       35.19     14.61 o 
  -1  10  15       28.04       31.99      6.70 o 
   0  10  15      386.25      425.22     26.23 o 
   1  10  15      125.76      103.83      7.41 o 
   2  10  15        3.21        4.35      6.23 o 
   3  10  15        2.73        1.92      3.68 o 
   4  10  15        8.55       13.58     11.12 o 
   5  10  15       23.13       19.03     19.60 o 
   6  10  15       19.21        7.61      9.36 o 
   7  10  15       10.82        8.59     10.09 o 
  -2  11  15        0.04        2.06      3.82 o 
  -1  11  15        3.27        3.57      3.69 o 
   0  11  15        0.98        2.41      3.17 o 
   2  11  15       18.36       25.19     17.82 o 
   3  11  15       73.16       89.86     13.16 o 
   4  11  15       18.04       22.62     15.76 o 
   5  11  15        2.06        2.18      6.39 o 
  -1  -9  16      107.05      102.85      9.28 o 
   0  -9  16       12.04       12.22      6.60 o 
   1  -9  16       12.07       12.45      5.46 o 
   2  -9  16      195.04      185.38     18.80 o 
  -4  -8  16        9.37        6.72      4.32 o 
  -3  -8  16       50.78       46.79     21.36 o 
  -2  -8  16        2.45        4.34      4.40 o 
  -1  -8  16        2.71        3.18      2.94 o 
   0  -8  16       10.74       20.05      9.08 o 
   1  -8  16        5.31        5.88      2.69 o 
   2  -8  16       56.70       43.86     18.73 o 
   3  -8  16        0.43        2.46      3.10 o 
   4  -8  16       70.22       64.10     22.60 o 
  -6  -7  16       53.50       68.05     11.54 o 
  -5  -7  16        4.61        4.89      9.41 o 
  -4  -7  16       18.08       10.19      5.74 o 
  -3  -7  16      101.72      115.39     10.62 o 
  -2  -7  16        6.53        2.61      2.46 o 
  -1  -7  16       40.48       32.35     13.08 o 
   0  -7  16       12.78       23.01      7.24 o 
   1  -7  16        7.54        7.58      4.12 o 
   2  -7  16       11.46       11.89      5.53 o 
   3  -7  16        1.25        2.34      2.35 o 
   4  -7  16        0.32        1.78      3.63 o 
   5  -7  16       83.77       93.47      7.78 o 
   6  -7  16      162.20      194.03     10.16 o 
  -7  -6  16        0.00       -2.05      4.60 o 
  -6  -6  16       27.77       31.60     17.22 o 
  -5  -6  16      109.24      107.73     29.86 o 
  -4  -6  16       85.05       80.35     31.80 o 
  -3  -6  16      190.85      198.32      9.23 o 
  -2  -6  16        1.79        5.27      2.53 o 
  -1  -6  16        0.16        0.77      2.79 o 
   0  -6  16       23.14       21.59      8.53 o 
   1  -6  16       41.17       38.24     12.65 o 
   2  -6  16        0.41        1.17      2.41 o 
   3  -6  16       27.57       23.26      9.14 o 
   4  -6  16       15.26       12.81      4.82 o 
   5  -6  16       33.90       39.77     13.10 o 
   6  -6  16       21.19       18.76      7.96 o 
   7  -6  16      108.37      108.78      9.71 o 
  -7  -5  16       73.57       69.18      8.16 o 
  -6  -5  16        0.61        1.33      4.53 o 
  -5  -5  16       26.71       23.60     13.82 o 
  -4  -5  16       47.04       52.35      8.99 o 
  -3  -5  16       34.94       35.70      5.42 o 
  -2  -5  16       13.99       17.76      6.00 o 
  -1  -5  16        5.43        5.58      3.37 o 
   0  -5  16        8.06        5.90      2.97 o 
   1  -5  16       38.50       37.93     12.70 o 
   2  -5  16      101.58       97.86      7.37 o 
   3  -5  16       98.18       86.60      7.48 o 
   4  -5  16      251.38      243.14     12.43 o 
   5  -5  16       88.68       92.01     13.25 o 
   6  -5  16       25.17       19.78      7.10 o 
   7  -5  16       19.40       21.81      9.37 o 
   8  -5  16      117.24      123.13     10.70 o 
  -8  -4  16       22.47       20.51     11.73 o 
  -7  -4  16      105.82      105.62     11.81 o 
  -6  -4  16        7.89       11.46      7.02 o 
  -5  -4  16      124.84      112.90     14.05 o 
  -4  -4  16       49.01       42.01      9.17 o 
  -3  -4  16       27.32       27.13      9.29 o 
  -2  -4  16       32.01       41.19      7.14 o 
  -1  -4  16       32.33       25.36      7.94 o 
   0  -4  16      299.91      272.42     13.47 o 
   1  -4  16       85.54       63.50      5.92 o 
   2  -4  16      960.06      985.60     28.14 o 
   3  -4  16        9.75        8.95      3.85 o 
   4  -4  16       59.49       58.74      8.24 o 
   5  -4  16      155.06      154.02     11.08 o 
   6  -4  16        6.38        5.86      2.79 o 
   7  -4  16       14.36       14.35      5.22 o 
   8  -4  16      112.74      105.20      7.79 o 
   9  -4  16        0.10        2.08      3.65 o 
  -8  -3  16       15.00        8.97      4.88 o 
  -7  -3  16        2.66        1.67      2.77 o 
  -6  -3  16       25.52       22.96      8.78 o 
  -5  -3  16       60.40       46.09     14.62 o 
  -4  -3  16        0.24        1.56      2.21 o 
  -3  -3  16       16.19       11.39      4.25 o 
  -2  -3  16        8.52        6.94      2.85 o 
  -1  -3  16      306.66      256.28     13.93 o 
   0  -3  16      124.06      110.59      7.12 o 
   1  -3  16     1146.10     1148.48     37.82 o 
   2  -3  16     1324.63     1432.74     46.50 o 
   3  -3  16       86.65       69.51     16.27 o 
   4  -3  16      329.74      300.22     14.52 o 
   5  -3  16       58.40       51.34      7.20 o 
   6  -3  16       33.13       33.81     12.30 o 
   7  -3  16       22.62       27.99     10.20 o 
   8  -3  16       10.53       13.12      6.71 o 
   9  -3  16       58.41       99.24     11.92 o 
  10  -3  16      152.70      201.58     17.54 o 
  -9  -2  16       20.82       18.64     14.69 o 
  -8  -2  16        2.77        4.28      4.38 o 
  -7  -2  16        6.19        5.76      3.21 o 
  -6  -2  16      200.91      206.64     11.87 o 
  -5  -2  16       63.83       58.28      4.86 o 
  -4  -2  16        7.13       10.83      4.31 o 
  -3  -2  16       18.81       24.44      9.12 o 
  -2  -2  16       79.11       64.21      5.40 o 
  -1  -2  16       76.90       71.92      5.51 o 
   0  -2  16        0.10        0.79      2.51 o 
   1  -2  16     1150.56     1112.55     43.28 o 
   2  -2  16      225.57      225.61     12.15 o 
   3  -2  16       30.17       34.99      8.17 o 
   4  -2  16       22.84       42.40      7.06 o 
   5  -2  16        3.82        3.18      2.29 o 
   6  -2  16      293.67      263.17      9.91 o 
   7  -2  16      182.40      174.33     12.23 o 
   8  -2  16      342.13      353.90     19.30 o 
   9  -2  16       34.99       43.14     19.17 o 
  10  -2  16        5.17        3.84      4.23 o 
  -9  -1  16        6.14        3.93      2.72 o 
  -8  -1  16        0.49        4.07      4.59 o 
  -7  -1  16       56.99       44.44     23.27 o 
  -6  -1  16       19.64       13.89      7.96 o 
  -5  -1  16       75.25       60.69      4.78 o 
  -4  -1  16       14.82       14.66      5.38 o 
  -3  -1  16       27.76       23.23      7.30 o 
  -2  -1  16      220.32      176.34     15.04 o 
  -1  -1  16     1855.02     1846.20     59.89 o 
   0  -1  16      199.46      212.52     10.96 o 
   1  -1  16      573.92      557.07     14.85 o 
   2  -1  16      387.29      397.80     12.75 o 
   3  -1  16      467.66      475.52     23.53 o 
   4  -1  16       33.04       32.71     10.37 o 
   5  -1  16      224.93      211.97     12.80 o 
   6  -1  16        2.19        3.66      1.87 o 
   7  -1  16      246.38      226.23      7.86 o 
   8  -1  16      133.58      123.06      9.65 o 
   9  -1  16        4.39        7.38      5.17 o 
  10  -1  16       26.28       25.47      9.56 o 
  -9   0  16       41.09       27.88     17.94 o 
  -8   0  16        9.64        6.55      4.15 o 
  -7   0  16      241.40      257.29     27.80 o 
  -6   0  16       21.02       15.11      7.21 o 
  -5   0  16        9.57        9.64      3.91 o 
  -4   0  16      284.60      275.75     16.60 o 
  -3   0  16       40.88       40.23     11.08 o 
  -2   0  16      933.40      943.60     32.07 o 
  -1   0  16        3.38        3.23      1.88 o 
   0   0  16      204.00      200.12     11.59 o 
   1   0  16      241.44      244.64     11.40 o 
   2   0  16      187.64      195.89      9.42 o 
   3   0  16        4.84        3.11      2.26 o 
   4   0  16      207.18      203.35     11.02 o 
   5   0  16        0.50        1.83      2.80 o 
   6   0  16       12.40       11.62      4.18 o 
   7   0  16       51.28       46.70     18.34 o 
   8   0  16       32.32       24.20     11.18 o 
   9   0  16        0.00        1.29      5.01 o 
  10   0  16        0.18        1.52      3.34 o 
  11   0  16        0.09       -0.04      3.09 o 
  -9   1  16       25.70       13.51     13.27 o 
  -8   1  16        7.15       10.33      7.53 o 
  -7   1  16        8.79        5.55      4.17 o 
  -6   1  16       11.78       10.29      4.44 o 
  -5   1  16       88.88       84.86      5.45 o 
  -4   1  16       25.19       28.86     10.00 o 
  -3   1  16      706.62      702.42     24.86 o 
  -2   1  16      726.32      690.82     25.55 o 
  -1   1  16        7.03        8.34      3.06 o 
   0   1  16       26.23       31.22      8.58 o 
   1   1  16      277.88      295.92     12.86 o 
   2   1  16      419.07      422.29     11.79 o 
   3   1  16        2.04        1.37      1.03 o 
   4   1  16      576.04      551.89     30.93 o 
   5   1  16        0.67        1.37      1.06 o 
   6   1  16        1.62        1.51      1.89 o 
   7   1  16      146.46      140.92      9.72 o 
   8   1  16      126.19      121.13      8.97 o 
   9   1  16        0.38        0.07      8.76 o 
  10   1  16       19.14       19.33      8.85 o 
  11   1  16        0.43        4.04      4.27 o 
  -9   2  16       19.11       13.23     13.84 o 
  -8   2  16       15.40       11.30      8.79 o 
  -7   2  16        4.65        2.62      1.70 o 
  -6   2  16       16.85       12.22      5.91 o 
  -5   2  16      788.45      784.94     30.52 o 
  -4   2  16      636.00      664.70     40.52 o 
  -3   2  16      256.54      266.38     16.28 o 
  -2   2  16      160.06      156.42      8.84 o 
  -1   2  16      253.64      251.02     11.61 o 
   0   2  16      309.72      302.67     13.84 o 
   1   2  16        6.27        5.17      2.66 o 
   2   2  16      191.61      181.47      7.41 o 
   3   2  16      704.78      712.53     27.06 o 
   4   2  16        9.39        7.04      2.39 o 
   5   2  16     1083.87     1068.92     49.26 o 
   6   2  16      576.17      598.93     21.63 o 
   7   2  16      735.46      702.06     34.93 o 
   8   2  16        9.66       11.27      4.97 o 
   9   2  16        3.13        3.78      3.83 o 
  10   2  16       69.64       64.62      8.91 o 
  11   2  16      148.99      160.70     10.72 o 
  -8   3  16        3.85        3.72      4.10 o 
  -7   3  16       53.70       43.24      5.92 o 
  -6   3  16        4.34        5.15      2.74 o 
  -5   3  16       19.52       23.87      7.17 o 
  -4   3  16      480.77      493.13     11.30 o 
  -3   3  16      184.62      183.70     10.12 o 
  -2   3  16       82.38       71.27      5.35 o 
  -1   3  16      406.43      440.98     21.07 o 
   0   3  16       19.07       24.92      3.78 o 
   1   3  16      304.23      309.59     14.06 o 
   2   3  16      133.03      123.20      5.40 o 
   3   3  16      104.99       98.49      3.22 o 
   4   3  16       58.46       50.57      3.02 o 
   5   3  16        5.09        5.99      2.80 o 
   6   3  16      156.79      180.23     12.37 o 
   7   3  16       74.66       85.61     10.17 o 
   8   3  16       15.80       18.23      7.08 o 
   9   3  16      299.39      316.77     16.90 o 
  10   3  16       22.94       24.77     15.10 o 
  11   3  16        2.18        3.96      3.32 o 
  -8   4  16       80.37       80.59      7.78 o 
  -7   4  16        5.26        5.57      4.45 o 
  -6   4  16      116.78      100.65     11.64 o 
  -5   4  16      547.08      550.41     21.22 o 
  -4   4  16      125.45      126.61      7.00 o 
  -3   4  16        5.38        4.22      1.79 o 
  -2   4  16      879.30      922.92     30.71 o 
  -1   4  16       13.01       14.01      4.56 o 
   0   4  16      222.23      199.83     10.16 o 
   1   4  16        2.74        2.72      1.48 o 
   2   4  16       54.03       49.80      2.42 o 
   3   4  16      193.06      185.82      7.64 o 
   4   4  16       65.66       74.25      8.74 o 
   5   4  16      511.64      531.84     27.79 o 
   6   4  16       47.28       54.86     18.94 o 
   7   4  16      134.21      140.93     17.45 o 
   8   4  16        0.75        2.37      3.42 o 
   9   4  16        0.63        4.13      3.03 o 
  10   4  16       86.80       87.81      8.12 o 
  11   4  16        0.79        0.22      1.81 o 
  -8   5  16       22.65       14.47      8.70 o 
  -7   5  16        6.77        4.69      3.03 o 
  -6   5  16        2.40        4.97      4.48 o 
  -5   5  16      108.16      118.88      8.46 o 
  -4   5  16        9.05        7.75      3.90 o 
  -3   5  16        2.24        3.16      2.52 o 
  -2   5  16      644.28      687.34     24.17 o 
  -1   5  16        3.46        4.06      1.94 o 
   0   5  16       14.57       18.28      6.92 o 
   1   5  16        0.09        0.97      1.16 o 
   2   5  16      190.55      187.16      8.31 o 
   3   5  16        1.73        0.54      1.24 o 
   4   5  16       36.30       38.67     13.33 o 
   5   5  16        1.18        1.70      2.80 o 
   6   5  16       60.02       57.02      7.48 o 
   7   5  16       70.46       78.48     20.69 o 
   8   5  16      343.90      366.93     18.84 o 
   9   5  16        2.15        4.17      6.79 o 
  10   5  16       32.50       17.76     11.72 o 
  -7   6  16       12.30       12.74      6.43 o 
  -6   6  16      194.82      214.88     15.62 o 
  -5   6  16       95.36       95.71     11.05 o 
  -4   6  16        0.63       -1.90      5.85 o 
  -3   6  16       20.30       22.57      9.16 o 
  -2   6  16       30.97       27.29      8.89 o 
  -1   6  16      299.36      285.54     18.05 o 
   0   6  16       19.12       18.20      3.63 o 
   1   6  16      360.96      371.03     15.75 o 
   2   6  16        0.47        2.19      1.21 o 
   3   6  16       11.39       15.59      2.13 o 
   4   6  16      352.13      347.57     24.25 o 
   5   6  16       16.08       16.45      8.71 o 
   6   6  16       52.75       54.81      8.28 o 
   7   6  16       21.24       23.25      9.12 o 
   8   6  16      141.42      134.38     11.71 o 
   9   6  16        3.52        4.89      5.20 o 
  10   6  16      125.55      114.86      9.07 o 
  -7   7  16      140.07      149.80     11.21 o 
  -6   7  16       45.69       32.73     15.83 o 
  -5   7  16        0.93        2.12      2.83 o 
  -4   7  16       90.13       93.89      9.32 o 
  -3   7  16       10.97        9.69      5.74 o 
  -2   7  16        2.62        2.50      2.18 o 
  -1   7  16       75.64       66.81      7.78 o 
   0   7  16       31.13       21.61      4.54 o 
   1   7  16      119.47      116.56      6.49 o 
   2   7  16      309.30      346.22     20.15 o 
   3   7  16        2.43        3.34      2.62 o 
   4   7  16      442.74      449.79     21.27 o 
   5   7  16       17.63       11.00      5.07 o 
   6   7  16       47.08       50.28     19.24 o 
   7   7  16       40.86       39.49     14.52 o 
   8   7  16      280.43      285.87     19.29 o 
   9   7  16       14.56       13.24      7.62 o 
  -6   8  16       13.08        9.41      4.36 o 
  -5   8  16        1.73        1.71      3.70 o 
  -4   8  16        0.84        3.20      2.79 o 
  -3   8  16      257.33      243.95     15.02 o 
  -2   8  16       46.62       44.88      7.74 o 
  -1   8  16       84.49       67.47      7.96 o 
   0   8  16       63.46       46.71      6.42 o 
   1   8  16       19.24       15.66      8.18 o 
   2   8  16       44.95       45.34      4.79 o 
   3   8  16        0.26        1.38      3.91 o 
   4   8  16      285.21      299.42     27.60 o 
   5   8  16        0.00        2.61      2.47 o 
   6   8  16        0.22        0.59      2.65 o 
   7   8  16       39.95       38.23     19.83 o 
   8   8  16       75.91       63.29     11.19 o 
   9   8  16        8.07        4.76      5.42 o 
  -5   9  16       26.60       15.63      8.85 o 
  -4   9  16      159.97      165.24     15.87 o 
  -3   9  16        0.27        0.19      3.25 o 
  -2   9  16       62.09       60.36      9.14 o 
  -1   9  16       52.82       51.60      9.75 o 
   0   9  16       90.22       99.43      7.22 o 
   1   9  16        0.52        1.93      2.26 o 
   2   9  16        6.86        5.31      3.21 o 
   3   9  16        8.98       12.67     11.40 o 
   4   9  16       24.08       16.74     14.70 o 
   5   9  16      161.18      157.80     12.67 o 
   6   9  16       34.55       25.36     19.31 o 
   7   9  16       80.93       84.68      9.86 o 
   8   9  16       42.38       23.88     27.51 o 
  -3  10  16        5.99        1.77      2.23 o 
  -2  10  16        8.43        8.09      4.21 o 
  -1  10  16       19.98       13.21      8.59 o 
   0  10  16       12.87        9.42      5.67 o 
   1  10  16       10.54       11.33      5.48 o 
   2  10  16       47.32       41.28     20.95 o 
   3  10  16       10.51       14.84      9.86 o 
   4  10  16       75.85       76.14     18.28 o 
   5  10  16        1.88        3.21      7.35 o 
   6  10  16       10.36        6.39      6.88 o 
   7  10  16       33.59       35.00      7.02 o 
  -1  11  16        1.36        1.73      2.79 o 
   0  11  16       59.54       49.14     43.97 o 
   1  11  16      151.87      126.19     19.24 o 
   2  11  16        0.46        4.73      4.54 o 
   3  11  16        0.31       -0.19      6.32 o 
   4  11  16       53.03       27.58     28.61 o 
   5  11  16        1.34        1.17      4.42 o 
  -3  -8  17       85.45       92.37     14.81 o 
  -2  -8  17       14.52       15.52      8.68 o 
  -1  -8  17        0.82        3.13      2.96 o 
   0  -8  17        9.58        8.52      3.22 o 
   1  -8  17       36.38       36.07     16.14 o 
   2  -8  17       10.35       12.68      8.09 o 
   3  -8  17      159.72      184.67     10.56 o 
  -5  -7  17        4.38        6.51      4.70 o 
  -4  -7  17       42.89       35.74     17.61 o 
  -3  -7  17        0.00        3.87      4.70 o 
  -2  -7  17      106.05      118.90      7.33 o 
  -1  -7  17       17.46       10.73      4.96 o 
   0  -7  17       67.81       86.22     11.64 o 
   1  -7  17      114.73      109.11      7.50 o 
   2  -7  17       22.00       15.12      7.16 o 
   3  -7  17       12.54       10.25      6.28 o 
   4  -7  17       65.96       53.60     10.41 o 
   5  -7  17        0.55        2.29      3.05 o 
  -6  -6  17       40.91       41.85     22.66 o 
  -5  -6  17        2.38        2.15      3.04 o 
  -4  -6  17       21.48       21.62      9.64 o 
  -3  -6  17       14.37       17.77      6.59 o 
  -2  -6  17      152.42      148.44      9.63 o 
  -1  -6  17       10.89        8.37      3.03 o 
   0  -6  17       57.57       56.89     13.23 o 
   1  -6  17      184.54      172.73     10.61 o 
   2  -6  17        7.28        9.74      4.18 o 
   3  -6  17       36.69       37.01     14.71 o 
   4  -6  17        0.11        1.86      2.75 o 
   5  -6  17        7.68       12.05      6.99 o 
   6  -6  17       13.60       10.09      4.68 o 
   7  -6  17       87.32      101.45      7.60 o 
  -7  -5  17       26.95       22.14     12.56 o 
  -6  -5  17       22.52       18.72     12.41 o 
  -5  -5  17        0.29        3.61      4.14 o 
  -4  -5  17      122.48      137.11      9.89 o 
  -3  -5  17        5.68        0.06      1.99 o 
  -2  -5  17        2.58        0.83      2.44 o 
  -1  -5  17        8.55       11.17      4.43 o 
   0  -5  17       54.25       52.48      8.55 o 
   1  -5  17        2.09        4.41      3.08 o 
   2  -5  17       77.97       61.85     15.41 o 
   3  -5  17       73.75       76.58      7.38 o 
   4  -5  17        3.61        1.36      2.86 o 
   5  -5  17      183.04      203.29     12.21 o 
   6  -5  17      214.09      218.81     14.49 o 
   7  -5  17       22.89       15.89      7.59 o 
   8  -5  17       19.67       15.08      9.15 o 
  -7  -4  17      374.06      464.56     25.06 o 
  -6  -4  17       34.71       22.77      8.87 o 
  -5  -4  17       47.48       59.49     21.75 o 
  -4  -4  17        0.26        0.22      2.27 o 
  -3  -4  17       13.62       16.80      7.28 o 
  -2  -4  17        2.98        1.89      1.77 o 
  -1  -4  17       64.22       58.51      7.14 o 
   0  -4  17      331.98      305.09     16.60 o 
   1  -4  17       72.27       65.12      7.78 o 
   2  -4  17        0.00       -1.69      3.92 o 
   3  -4  17       63.66       50.66     12.36 o 
   4  -4  17       25.30       30.38     10.36 o 
   5  -4  17       27.89       25.01     11.47 o 
   6  -4  17        3.58        3.79      2.39 o 
   7  -4  17      148.97      141.77     11.78 o 
   8  -4  17        9.35        5.44      3.86 o 
   9  -4  17       32.18       37.08     26.48 o 
  -8  -3  17       35.53       28.94     18.99 o 
  -7  -3  17       14.42       16.95     11.27 o 
  -6  -3  17        0.45        2.81      3.44 o 
  -5  -3  17       73.80       66.71      9.32 o 
  -4  -3  17       49.45       58.89      4.98 o 
  -3  -3  17      172.11      147.00      7.80 o 
  -2  -3  17      101.54       90.73      6.70 o 
  -1  -3  17       43.40       39.69      5.96 o 
   0  -3  17       42.57       39.14      6.55 o 
   1  -3  17      149.86      130.48      6.37 o 
   2  -3  17      291.30      252.39     12.41 o 
   3  -3  17       19.39       16.47      5.00 o 
   4  -3  17      395.26      350.21     21.42 o 
   5  -3  17        4.54        8.02      3.42 o 
   6  -3  17        8.32        6.60      2.76 o 
   7  -3  17        7.71       10.48      5.07 o 
   8  -3  17       18.68       16.48      8.29 o 
   9  -3  17        5.72        8.59      3.92 o 
  -8  -2  17        6.25        5.64      3.99 o 
  -7  -2  17       35.62       21.85     12.51 o 
  -6  -2  17       45.81       54.10     21.44 o 
  -5  -2  17        9.10        4.08      2.37 o 
  -4  -2  17       32.31       31.35      4.49 o 
  -3  -2  17      720.10      649.42     26.48 o 
  -2  -2  17      572.57      579.63     17.08 o 
  -1  -2  17       75.29       67.40      6.92 o 
   0  -2  17       25.60       30.36      8.36 o 
   1  -2  17        1.14       -1.39      3.73 o 
   2  -2  17      866.19      795.34     26.87 o 
   3  -2  17       10.63       13.48      4.04 o 
   4  -2  17      365.17      353.92     16.39 o 
   5  -2  17       48.72       49.22      6.72 o 
   6  -2  17        4.38        4.47      3.23 o 
   7  -2  17       60.00       51.23      5.94 o 
   8  -2  17        7.49       14.51      6.99 o 
   9  -2  17        6.17        6.75      4.66 o 
  10  -2  17      179.84      190.20     12.35 o 
  -8  -1  17        4.87        2.47      4.24 o 
  -7  -1  17        1.99        5.31      4.43 o 
  -6  -1  17        6.27        7.67      5.26 o 
  -5  -1  17        2.11        1.23      1.94 o 
  -4  -1  17       89.59       76.42      5.36 o 
  -3  -1  17      943.43      930.00     27.37 o 
  -2  -1  17       48.90       44.20      9.63 o 
  -1  -1  17        2.69        1.89      2.20 o 
   0  -1  17      451.37      441.47     21.39 o 
   1  -1  17       58.23       65.70      4.29 o 
   2  -1  17       55.04       55.36      4.24 o 
   3  -1  17       34.69       39.57      4.50 o 
   4  -1  17      159.56      156.72      9.03 o 
   5  -1  17        0.03       -1.38      3.71 o 
   6  -1  17        6.99        6.24      3.92 o 
   7  -1  17        8.57        1.87      4.09 o 
   8  -1  17        0.09       -1.37      5.09 o 
   9  -1  17        6.96        8.08      7.35 o 
  10  -1  17        3.74        2.25      3.56 o 
  -8   0  17        0.92        1.18      3.27 o 
  -7   0  17       10.93        6.31      5.00 o 
  -6   0  17       21.08       23.96     10.18 o 
  -5   0  17       12.45       13.19      5.22 o 
  -4   0  17       67.23       62.99      6.42 o 
  -3   0  17      130.57      120.08      5.72 o 
  -2   0  17        2.18        6.46      2.42 o 
  -1   0  17       32.91       28.53      8.59 o 
   0   0  17      185.07      193.43     18.24 o 
   1   0  17       48.72       49.17      4.00 o 
   2   0  17      563.61      593.70     22.20 o 
   3   0  17       81.45       78.79      4.42 o 
   4   0  17        3.54        4.89      2.53 o 
   5   0  17       33.13       32.05      3.89 o 
   6   0  17        5.55        3.31      1.73 o 
   7   0  17       64.53       80.99     22.05 o 
   8   0  17       72.01       57.68     28.28 o 
   9   0  17       84.69       86.72      8.64 o 
  10   0  17       76.32      101.55      9.70 o 
  -8   1  17       80.77       78.83     10.05 o 
  -7   1  17        0.67        1.02      2.97 o 
  -6   1  17        3.91        7.55      3.70 o 
  -5   1  17       98.18      105.68      7.39 o 
  -4   1  17      503.21      492.06     20.03 o 
  -3   1  17        5.44        8.43      3.20 o 
  -2   1  17      287.95      270.24     15.34 o 
  -1   1  17      472.74      462.57     22.22 o 
   0   1  17      548.36      572.24     21.44 o 
   1   1  17     1114.32     1186.96     38.97 o 
   2   1  17        9.26        9.75      4.03 o 
   3   1  17       23.03       19.00      7.42 o 
   4   1  17       95.88       96.27      6.27 o 
   5   1  17       14.96       16.52      2.79 o 
   6   1  17       41.65       47.21     15.68 o 
   7   1  17       12.65       12.37      5.47 o 
   8   1  17       28.51       22.15      9.82 o 
   9   1  17       80.14       78.64     11.96 o 
  10   1  17        0.56        1.40      2.85 o 
  -8   2  17       31.97       29.74     13.38 o 
  -7   2  17        8.81        6.68      3.50 o 
  -6   2  17      501.09      513.63     26.83 o 
  -5   2  17      217.89      232.18     14.17 o 
  -4   2  17       93.71       90.06      5.91 o 
  -3   2  17        1.26        2.48      1.93 o 
  -2   2  17     1177.72     1193.26     43.04 o 
  -1   2  17       32.28       33.78      8.41 o 
   0   2  17      564.82      580.92     26.66 o 
   1   2  17        6.21        7.31      2.65 o 
   2   2  17        3.62        4.41      2.42 o 
   3   2  17        2.44        1.65      0.87 o 
   4   2  17     1065.59     1094.17     35.22 o 
   5   2  17      509.14      511.62     20.72 o 
   6   2  17      167.04      157.05     11.16 o 
   7   2  17       29.39       25.73      7.37 o 
   8   2  17        0.99        1.84      3.84 o 
   9   2  17       14.33       12.57      7.92 o 
  10   2  17        1.45        2.37      4.02 o 
  -8   3  17       47.78       67.52     11.24 o 
  -7   3  17       73.83       79.99      8.38 o 
  -6   3  17        0.13        0.58      1.97 o 
  -5   3  17       58.01       62.19      7.61 o 
  -4   3  17      124.33      116.73      7.87 o 
  -3   3  17        6.71        5.60      2.77 o 
  -2   3  17      529.99      608.29     20.94 o 
  -1   3  17        0.30        0.85      1.71 o 
   0   3  17      854.65      876.14     31.36 o 
   1   3  17       97.25       88.13      4.82 o 
   2   3  17      488.23      508.52     23.76 o 
   3   3  17      257.63      265.61     13.12 o 
   4   3  17      282.36      276.56     14.26 o 
   5   3  17       56.97       62.49      7.81 o 
   6   3  17       53.49       59.06     21.46 o 
   7   3  17       48.42       55.72      8.85 o 
   8   3  17      178.55      197.89     12.06 o 
   9   3  17       82.48       74.34      7.83 o 
  10   3  17        0.35        3.37      6.04 o 
  -8   4  17      175.91      208.95     18.03 o 
  -7   4  17      144.45      129.13      8.16 o 
  -6   4  17      380.96      368.10     19.96 o 
  -5   4  17        0.67        2.10      2.61 o 
  -4   4  17      788.15      777.05     20.50 o 
  -3   4  17      106.62      110.49      6.02 o 
  -2   4  17       94.83       92.80      4.75 o 
  -1   4  17        0.40        1.35      2.14 o 
   0   4  17     1381.91     1492.03     47.50 o 
   1   4  17       12.53        8.50      3.20 o 
   2   4  17      133.16      122.35      6.54 o 
   3   4  17       16.70       17.10      2.06 o 
   4   4  17      349.27      359.45     29.73 o 
   5   4  17      318.80      308.55     17.82 o 
   6   4  17      404.55      418.97     25.03 o 
   7   4  17      614.51      643.28     37.86 o 
   8   4  17       25.91       21.84      8.59 o 
   9   4  17       20.07       23.80     13.07 o 
  10   4  17        0.07       -0.14      4.82 o 
  -7   5  17       57.58       39.80     19.64 o 
  -6   5  17      209.28      199.28     14.45 o 
  -5   5  17      169.76      179.33     10.90 o 
  -4   5  17       13.19       23.19      8.93 o 
  -3   5  17        0.10        1.18      2.30 o 
  -2   5  17        2.39        7.41      3.40 o 
  -1   5  17      164.63      172.28      8.62 o 
   0   5  17        7.78        6.67      3.90 o 
   1   5  17      709.52      705.27     39.62 o 
   2   5  17       64.74       76.36      6.39 o 
   3   5  17       18.89       21.04      4.26 o 
   4   5  17       31.30       31.51     15.28 o 
   5   5  17      191.74      203.60     13.59 o 
   6   5  17      400.87      425.85     17.39 o 
   7   5  17      111.51      104.18     11.63 o 
   8   5  17       80.66       84.92      7.67 o 
   9   5  17       54.66       36.75     19.20 o 
  10   5  17       35.68       25.76     18.49 o 
  -7   6  17      107.51      104.35     11.87 o 
  -6   6  17       66.52       49.64     24.57 o 
  -5   6  17       34.38       23.03     13.62 o 
  -4   6  17       18.40       20.14      9.61 o 
  -3   6  17        4.69        4.65      3.92 o 
  -2   6  17      129.22      133.27     11.95 o 
  -1   6  17        0.23        1.94      2.92 o 
   0   6  17       12.22        8.49      3.94 o 
   1   6  17       40.89       36.59      4.89 o 
   2   6  17       13.84       17.32      6.47 o 
   3   6  17      411.41      411.27     13.49 o 
   4   6  17        2.14        1.49      3.48 o 
   5   6  17       43.57       35.37     14.38 o 
   6   6  17        0.01        1.54      3.09 o 
   7   6  17       25.29       27.03     13.01 o 
   8   6  17       30.21       32.99     15.60 o 
   9   6  17       12.33       17.91      9.36 o 
  10   6  17        1.36        0.61      1.97 o 
  -6   7  17        4.74       -0.28      6.70 o 
  -5   7  17      148.75      144.84     10.28 o 
  -4   7  17        0.34        0.11      3.70 o 
  -3   7  17       28.07       23.08      9.80 o 
  -2   7  17        0.00        0.58      2.93 o 
  -1   7  17       16.97       18.63      8.23 o 
   0   7  17      105.24      103.13      7.63 o 
   1   7  17        0.00        1.45      2.46 o 
   2   7  17       18.31       16.13      7.71 o 
   3   7  17        4.22        2.62      2.10 o 
   4   7  17      323.67      305.72     19.31 o 
   5   7  17        7.63        9.62      6.64 o 
   6   7  17       17.06       15.75      7.12 o 
   7   7  17       80.30       81.17      7.75 o 
   8   7  17        2.24        1.50      3.70 o 
   9   7  17       73.93       70.53      7.49 o 
  -5   8  17       20.84       13.93     10.66 o 
  -4   8  17        0.11       -0.18      3.29 o 
  -3   8  17       21.27       12.74      7.72 o 
  -2   8  17      147.04      155.26     10.00 o 
  -1   8  17       38.73       37.31      9.60 o 
   0   8  17       33.55       32.72      5.39 o 
   1   8  17       11.05       10.40      6.15 o 
   2   8  17      248.23      232.79     16.27 o 
   3   8  17       14.89       12.81     10.37 o 
   4   8  17      288.33      273.85     26.32 o 
   5   8  17      153.37      174.23     16.81 o 
   6   8  17        2.59        2.68      2.13 o 
   7   8  17       37.98       27.09     13.73 o 
   8   8  17       56.89       45.13      8.24 o 
  -4   9  17       17.98       14.49     11.73 o 
  -3   9  17        1.19        0.62      4.19 o 
  -2   9  17       31.44       31.52     14.65 o 
  -1   9  17        1.30        1.71      2.26 o 
   0   9  17       29.25       27.14      7.38 o 
   1   9  17      196.15      192.50     13.20 o 
   2   9  17       19.76       16.04     10.30 o 
   3   9  17       85.60       79.41     40.25 o 
   4   9  17        0.32       -0.49      4.89 o 
   5   9  17       13.76        9.15      6.53 o 
   6   9  17        3.20        3.49      4.59 o 
   7   9  17       49.52       74.78      9.41 o 
  -3  10  17       26.89       15.97     12.21 o 
  -2  10  17        1.98        5.37      4.01 o 
  -1  10  17        3.05        5.40      3.04 o 
   0  10  17       47.79       51.38     15.63 o 
   1  10  17      144.93      161.85     17.37 o 
   2  10  17      316.40      322.10     24.07 o 
   3  10  17       20.27       12.43      9.41 o 
   4  10  17        2.10        2.72      5.55 o 
   5  10  17        0.07        2.62      2.67 o 
   6  10  17        9.81        8.40      6.74 o 
   0  11  17      163.44      152.79     15.33 o 
   1  11  17      157.59      157.19     15.71 o 
   2  11  17       16.31       13.49     11.05 o 
   3  11  17        3.75        5.46      4.89 o 
   4  11  17       60.31       61.36     10.04 o 
  -2  -8  18        0.10       -0.73      5.83 o 
  -1  -8  18       34.73       26.56     14.88 o 
   0  -8  18        0.06        1.22      2.27 o 
   1  -8  18       41.54       29.36     19.97 o 
   2  -8  18       54.94       53.88      7.76 o 
  -4  -7  18       71.70       55.87     31.58 o 
  -3  -7  18        2.75        5.52      4.23 o 
  -2  -7  18        0.76        1.73      3.23 o 
  -1  -7  18      172.00      188.22     10.70 o 
   0  -7  18       22.18       14.61      9.15 o 
   1  -7  18       11.37        9.01      4.43 o 
   2  -7  18      154.85      193.08     12.54 o 
   3  -7  18       38.94       42.39     18.49 o 
   4  -7  18       23.76       17.54      9.72 o 
   5  -7  18       15.95       13.56      9.38 o 
  -5  -6  18       21.98       15.95      8.23 o 
  -4  -6  18       36.68       36.18     16.40 o 
  -3  -6  18       61.29       86.41     11.66 o 
  -2  -6  18       21.46       21.77     11.48 o 
  -1  -6  18        0.88        2.37      2.72 o 
   0  -6  18        7.86       10.99      5.42 o 
   1  -6  18        0.01        1.00      2.34 o 
   2  -6  18        9.34        9.91      4.86 o 
   3  -6  18       18.70       20.65     15.58 o 
   4  -6  18       69.64       98.87      8.58 o 
   5  -6  18       42.46       46.02     19.07 o 
   6  -6  18       16.40       21.39     12.14 o 
  -6  -5  18        1.58        2.18      3.18 o 
  -5  -5  18       50.20       42.65     23.41 o 
  -4  -5  18       11.58       17.93      7.58 o 
  -3  -5  18        1.99        3.71      3.21 o 
  -2  -5  18       27.31       23.55     10.92 o 
  -1  -5  18        4.32        7.55      3.56 o 
   0  -5  18        1.24        2.53      2.35 o 
   1  -5  18        0.51        1.02      1.82 o 
   2  -5  18       20.21       14.22      5.41 o 
   3  -5  18      109.16       96.69      6.68 o 
   4  -5  18      171.82      172.42      9.57 o 
   5  -5  18      111.21      123.56      8.35 o 
   6  -5  18       55.30       49.18      9.45 o 
   7  -5  18       15.50       13.31      9.54 o 
  -7  -4  18       22.81       17.74     10.99 o 
  -6  -4  18       28.23       27.10     16.68 o 
  -5  -4  18        4.70        7.04      3.62 o 
  -4  -4  18        9.12        4.69      5.02 o 
  -3  -4  18       38.85       40.97      6.15 o 
  -2  -4  18        3.10        2.78      1.58 o 
  -1  -4  18      197.34      179.63     13.46 o 
   0  -4  18        8.85        8.69      3.24 o 
   1  -4  18        8.84        7.06      3.28 o 
   2  -4  18        0.50        0.53      2.67 o 
   3  -4  18        7.00        3.69      2.28 o 
   4  -4  18      100.60       92.03      7.80 o 
   5  -4  18        8.83        8.67      4.05 o 
   6  -4  18        8.42        3.81      2.51 o 
   7  -4  18        1.23        1.89      2.85 o 
   8  -4  18       43.62       36.14     19.97 o 
  -7  -3  18       22.68       23.94     15.20 o 
  -6  -3  18        8.34       10.25      5.53 o 
  -5  -3  18      179.87      203.09     11.80 o 
  -4  -3  18        1.24        1.64      1.94 o 
  -3  -3  18      146.32      146.59      9.72 o 
  -2  -3  18      171.76      144.44      7.70 o 
  -1  -3  18      279.68      242.58     12.55 o 
   0  -3  18        2.21        2.98      2.51 o 
   1  -3  18       41.90       25.72      8.35 o 
   2  -3  18       16.88       16.04      6.09 o 
   3  -3  18      399.53      407.96     13.59 o 
   4  -3  18       81.61       88.99      5.98 o 
   5  -3  18        0.37        3.14      2.37 o 
   6  -3  18       10.32        3.34      3.68 o 
   7  -3  18        1.93        2.71      2.37 o 
   8  -3  18      179.49      195.65     14.27 o 
   9  -3  18       15.29        8.65      6.95 o 
  -8  -2  18        2.41        1.22      2.50 o 
  -7  -2  18       16.06       18.28     10.57 o 
  -6  -2  18        0.00        1.69      2.49 o 
  -5  -2  18        5.31        7.13      3.94 o 
  -4  -2  18        1.98        3.11      2.39 o 
  -3  -2  18      142.50      151.36      9.48 o 
  -2  -2  18      272.94      268.03     13.84 o 
  -1  -2  18        0.12        2.40      2.66 o 
   0  -2  18       98.80       78.80      5.31 o 
   1  -2  18      352.67      321.01     14.96 o 
   2  -2  18      724.49      657.72     19.14 o 
   3  -2  18      747.22      746.82     29.49 o 
   4  -2  18      124.31      140.40      7.35 o 
   5  -2  18      180.40      177.63     10.02 o 
   6  -2  18       58.38       65.45      7.03 o 
   7  -2  18       29.14       28.33     13.57 o 
   8  -2  18      141.61      168.90     17.30 o 
   9  -2  18        0.17        4.61      2.90 o 
  -8  -1  18        4.60        5.85      4.23 o 
  -7  -1  18       12.79       15.60     10.70 o 
  -6  -1  18       28.14       29.89     19.06 o 
  -5  -1  18       11.83        6.89      2.98 o 
  -4  -1  18        8.53       13.23      5.03 o 
  -3  -1  18        4.12        4.35      2.48 o 
  -2  -1  18        2.40        2.02      1.88 o 
  -1  -1  18      311.02      300.17     14.36 o 
   0  -1  18      166.14      160.61      9.25 o 
   1  -1  18        4.42        6.23      2.57 o 
   2  -1  18      138.40      153.80      8.30 o 
   3  -1  18      114.89      108.82      5.77 o 
   4  -1  18       34.67       28.31      7.34 o 
   5  -1  18      215.10      223.25     11.02 o 
   6  -1  18       73.20       72.26      5.39 o 
   7  -1  18       10.08       10.79      6.28 o 
   8  -1  18       56.98       46.60     22.97 o 
   9  -1  18       24.30       29.31     13.37 o 
  10  -1  18        0.98        2.46      5.90 o 
  -8   0  18       10.32        7.18      5.85 o 
  -7   0  18        1.13        0.08      3.50 o 
  -6   0  18      100.42      104.01      8.19 o 
  -5   0  18       79.43       73.87      5.96 o 
  -4   0  18       12.55        8.65      3.83 o 
  -3   0  18      328.71      313.19     15.69 o 
  -2   0  18        3.85        8.32      3.33 o 
  -1   0  18       45.70       42.80      4.39 o 
   0   0  18      832.28      820.14     28.69 o 
   1   0  18      274.79      284.47     14.56 o 
   2   0  18       27.12       33.96      6.91 o 
   3   0  18      481.96      483.14     21.78 o 
   4   0  18      148.62      148.17      7.80 o 
   5   0  18       12.13       14.54      5.92 o 
   6   0  18        9.68        8.97      6.12 o 
   7   0  18      160.49      170.52     18.92 o 
   8   0  18       17.88       26.45     13.84 o 
   9   0  18       17.53       23.98     13.80 o 
  10   0  18      101.40      111.44     11.22 o 
  -8   1  18        0.81        2.01      2.09 o 
  -7   1  18       91.04       87.97      8.55 o 
  -6   1  18        0.00        1.73      1.80 o 
  -5   1  18        0.63        2.24      2.13 o 
  -4   1  18       13.65       13.68      4.69 o 
  -3   1  18       35.89       35.59     10.02 o 
  -2   1  18      224.04      221.03     11.21 o 
  -1   1  18       82.49       78.27      4.95 o 
   0   1  18      142.00      123.88      7.11 o 
   1   1  18      487.88      522.08     21.60 o 
   2   1  18        5.07        4.90      2.56 o 
   3   1  18      185.64      183.35      9.20 o 
   4   1  18      255.20      246.08     11.31 o 
   5   1  18       52.39       49.05      4.91 o 
   6   1  18      404.84      378.53     15.99 o 
   7   1  18        2.55        1.66      3.31 o 
   8   1  18       75.38       71.02      7.75 o 
   9   1  18       64.36       54.52     22.54 o 
  10   1  18       39.23       40.43     14.92 o 
  -8   2  18       14.64       19.95     14.09 o 
  -7   2  18       61.97       76.11     10.04 o 
  -6   2  18       28.73       31.42     11.36 o 
  -5   2  18      139.04      127.68      8.62 o 
  -4   2  18       62.83       55.98     15.48 o 
  -3   2  18      230.48      230.83     11.17 o 
  -2   2  18      153.22      160.64      8.91 o 
  -1   2  18     2072.08     2198.72     63.99 o 
   0   2  18       60.41       60.13      4.27 o 
   1   2  18      602.03      625.35     26.35 o 
   2   2  18      373.16      378.81     16.28 o 
   3   2  18       90.24       91.29      5.10 o 
   4   2  18      316.94      313.99     13.88 o 
   5   2  18       54.57       52.27     17.92 o 
   6   2  18        2.55        3.21      3.59 o 
   7   2  18      120.71      121.75      8.56 o 
   8   2  18      133.07      134.96     10.26 o 
   9   2  18        0.09        0.64      2.84 o 
  10   2  18      160.77      195.63     18.81 o 
  -8   3  18       46.75       42.66     37.86 o 
  -7   3  18        0.91        4.45      3.10 o 
  -6   3  18       90.14      104.74      5.75 o 
  -5   3  18       73.31       66.88      7.33 o 
  -4   3  18       72.80       66.82      6.94 o 
  -3   3  18      299.71      277.09     14.01 o 
  -2   3  18      570.99      575.99     16.88 o 
  -1   3  18      543.58      568.02     26.45 o 
   0   3  18       38.29       35.73      6.36 o 
   1   3  18       46.33       43.63      4.07 o 
   2   3  18      197.63      197.17     10.84 o 
   3   3  18      567.65      568.45     21.29 o 
   4   3  18        0.00        0.09      4.39 o 
   5   3  18       43.82       43.49     14.02 o 
   6   3  18       23.69       24.66      9.52 o 
   7   3  18        8.01        5.83      3.34 o 
   8   3  18      414.25      404.91     20.31 o 
   9   3  18       89.07       91.04      8.34 o 
  10   3  18       89.66       84.45      8.04 o 
  -7   4  18       10.15       10.47      6.95 o 
  -6   4  18        0.55        1.77      2.77 o 
  -5   4  18        0.31        0.21      3.84 o 
  -4   4  18       99.59       87.07      9.25 o 
  -3   4  18        1.86        3.95      2.31 o 
  -2   4  18       46.55       48.22      5.89 o 
  -1   4  18      215.34      217.45     11.25 o 
   0   4  18       54.44       46.83      4.77 o 
   1   4  18      235.00      246.02     12.98 o 
   2   4  18      490.76      507.52     21.33 o 
   3   4  18       24.44       26.92      2.83 o 
   4   4  18       19.92       16.39      6.36 o 
   5   4  18       32.76       39.30     12.67 o 
   6   4  18        3.50        1.76      3.47 o 
   7   4  18      608.96      576.66     34.19 o 
   8   4  18      117.27      124.70      9.29 o 
   9   4  18        1.13        2.18      4.24 o 
  10   4  18        7.22        6.80      6.57 o 
  -7   5  18       26.88       23.19     13.11 o 
  -6   5  18       37.61       31.23     14.14 o 
  -5   5  18       88.95       85.21     20.06 o 
  -4   5  18        1.61        5.61      2.22 o 
  -3   5  18        1.05        2.19      2.10 o 
  -2   5  18      167.13      177.69     11.59 o 
  -1   5  18       14.60       17.03      3.26 o 
   0   5  18     1709.31     1807.25     90.81 o 
   1   5  18      175.65      197.67     10.60 o 
   2   5  18      401.26      431.92     17.96 o 
   3   5  18       28.08       27.06     14.44 o 
   4   5  18       32.56       28.77      9.87 o 
   5   5  18      188.00      195.46     15.15 o 
   6   5  18       82.79       81.96      9.99 o 
   7   5  18      299.57      318.07     17.18 o 
   8   5  18       33.70       32.57     16.57 o 
   9   5  18       50.16       40.83     18.52 o 
  10   5  18       50.81       51.91     10.70 o 
  -6   6  18       90.83       95.66      9.37 o 
  -5   6  18       63.17       57.45     25.86 o 
  -4   6  18        2.88        4.11      2.63 o 
  -3   6  18      120.08      128.55      8.35 o 
  -2   6  18      129.15      125.08      7.85 o 
  -1   6  18        1.08        1.67      2.64 o 
   0   6  18      407.48      430.82     16.68 o 
   1   6  18      221.17      210.84     18.84 o 
   2   6  18       31.13       35.77      4.55 o 
   3   6  18      960.23      997.80     45.89 o 
   4   6  18      155.39      165.90     12.23 o 
   5   6  18      158.83      170.14     13.91 o 
   6   6  18      103.13      112.93      8.13 o 
   7   6  18      240.17      249.02     15.61 o 
   8   6  18        4.10        3.68      2.97 o 
   9   6  18       11.32        8.45      5.58 o 
  -6   7  18        4.95        2.22      2.35 o 
  -5   7  18      211.76      232.33     21.12 o 
  -4   7  18       12.04       19.10     10.33 o 
  -3   7  18       12.15        9.40      4.34 o 
  -2   7  18       30.89       36.83     14.29 o 
  -1   7  18        6.70        9.33      4.34 o 
   0   7  18        0.10        0.16      3.06 o 
   1   7  18      197.30      184.80     13.96 o 
   2   7  18       44.19       38.65     30.34 o 
   3   7  18       53.70       53.87     32.33 o 
   4   7  18       32.45       33.25      8.36 o 
   5   7  18        0.05        0.09      2.20 o 
   6   7  18       10.78       10.81      3.90 o 
   7   7  18      105.28      108.82     11.87 o 
   8   7  18       24.77       13.55      5.80 o 
   9   7  18        0.17        2.19      2.24 o 
  -5   8  18       40.87       36.03     26.03 o 
  -4   8  18       42.13       32.58     18.78 o 
  -3   8  18       54.01       34.59     15.54 o 
  -2   8  18        8.88        7.91      4.81 o 
  -1   8  18        5.64        4.14      4.27 o 
   0   8  18        5.15        5.79      2.93 o 
   1   8  18        0.84        1.92      2.25 o 
   2   8  18       44.50       41.65     28.80 o 
   3   8  18        3.91        1.50      2.88 o 
   4   8  18      131.74      140.24     14.77 o 
   5   8  18        1.31        3.63      5.90 o 
   6   8  18        2.36        4.68      4.92 o 
   7   8  18       63.91       76.41      7.12 o 
   8   8  18      271.35      284.59     12.22 o 
  -4   9  18        0.20        1.40      3.24 o 
  -3   9  18        0.19        0.76      2.42 o 
  -2   9  18        0.45        1.14      3.96 o 
  -1   9  18        2.41        3.83      3.57 o 
   0   9  18        1.25        1.51      2.16 o 
   1   9  18       22.14       29.92     17.79 o 
   2   9  18        5.21        5.55      6.13 o 
   3   9  18        0.37        1.29      4.35 o 
   4   9  18       11.32        9.72      6.23 o
[truncated: 63,302 more chars]
